# Supplementary material for: MicroRNA-Sequence Profiling Reveals Novel Osmoregulatory MicroRNA Expression Patterns in Catadromous Eel Anguilla marmorata
Source: PLoS One. 2015 Aug 24;10(8):e0136383. doi: 10.1371/journal.pone.0136383 (PMC4547744; doi:10.1371/journal.pone.0136383)
Supplement: S1 Table — (XLS) [file pone.0136383.s001.xls]

## Sheet: Sheet1
S1 Table. The primers used in the study using TOYOBO.
miRNA name	RT primer(5'-3')	Forward primer(5'-3')	Reverse primer(5'-3')
ama-miR-139-5p	CTCAACTGGTGTCGTGGAGTCGGCAATTCAGTTGAGCACTGGAG	ACACTCCAGCTGGGTCTACAGTGCATGTGTCTCC	TGTCGTGGAGTCGGCAATTC
ama-miR-140-3p	CTCAACTGGTGTCGTGGAGTCGGCAATTCAGTTGAGGTCCGTGG	ACACTCCAGCTGGGTACCACAGGGTAGAACCAC	TGTCGTGGAGTCGGCAATTC
ama-miR-19b	CTCAACTGGTGTCGTGGAGTCGGCAATTCAGTTGAGCAGTCAGT	ACACTCCAGCTGGGTGTGCAAATCCATGCAAAACTG	TGTCGTGGAGTCGGCAATTC
ama-miR-122	CTCAACTGGTGTCGTGGAGTCGGCAATTCAGTTGAGACACAAACAC	ACACTCCAGCTGGGTGGAGTGTGACAATGGTGTT	TGTCGTGGAGTCGGCAATTC
ama-miR-206-3p	CTCAACTGGTGTCGTGGAGTCGGCAATTCAGTTGAGCCACACACTT	ACACTCCAGCTGGGTGGAATGTAAGGAAGTG	TGTCGTGGAGTCGGCAATTC
ama-miR-99a-5p	CTCAACTGGTGTCGTGGAGTCGGCAATTCAGTTGAGCACAAGAT	ACACTCCAGCTGGGAACCCGTAGATCCGATCT	TGTCGTGGAGTCGGCAATTC
ama-miR-454	CTCAACTGGTGTCGTGGAGTCGGCAATTCAGTTGAGAACCCTAT	ACACTCCAGCTGGGTAGTGCAATATTGCTTATAG	TGTCGTGGAGTCGGCAATTC
ama-miR-101b-5p	CTCAACTGGTGTCGTGGAGTCGGCAATTCAGTTGAGAGCACCGG	ACACTCCAGCTGGGTCAGTTATCATGGTACCGG	TGTCGTGGAGTCGGCAATTC
ama-miR-nov1	CTCAACTGGTGTCGTGGAGTCGGCAATTCAGTTGAGGCCCCCGT	ACACTCCAGCTGGGGGCGGACGCGGACGG	TGTCGTGGAGTCGGCAATTC
ama-miR-nov2	CTCAACTGGTGTCGTGGAGTCGGCAATTCAGTTGAGTAGCAACCAC	ACACTCCAGCTGGGGTTGCTAGGTGGT	TGTCGTGGAGTCGGCAATTC
ama-miR-nov3	CTCAACTGGTGTCGTGGAGTCGGCAATTCAGTTGAGGCTACCAG	ACACTCCAGCTGGGTTCAGTCATTGTTTCTGG	TGTCGTGGAGTCGGCAATTC
ama-miR-nov4	CTCAACTGGTGTCGTGGAGTCGGCAATTCAGTTGAGAGCTTCCA	ACACTCCAGCTGGGTGTAAACATCCTTGACTGGA	TGTCGTGGAGTCGGCAATTC
U6		CTCGCTTCGGCAGCACA	AACGCTTCACGAATTTGCGT
