# Supplementary material for: MicroRNA-Sequence Profiling Reveals Novel Osmoregulatory MicroRNA Expression Patterns in Catadromous Eel Anguilla marmorata
Source: PLoS One. 2015 Aug 24;10(8):e0136383. doi: 10.1371/journal.pone.0136383 (PMC4547744; doi:10.1371/journal.pone.0136383)
Supplement: S2 Table — (XLS) [file pone.0136383.s002.xls]

## Sheet: Sheet1
S2 Table.The primers used in the study using TransScript.
miRNA name	Forward primer(5'-3')
ama-miR-10b-5p	CCCTGTAGAACCGAATTTGTGT
ama-miR-139-5p	TCTACAGTGCATGTGTCTCCAGTG
ama-miR-140-3p	TACCACAGGGTAGAACCACGGAC
ama-miR-19b	TGTGCAAATCCATGCAAAACTGACTG
ama-miR-122	TGGAGTGTGACAATGGTGTTTGTGT
ama-miR-92b	TATTGCACTCGTCCCGGCCTCC
ama-miR-30d	TGTAAACATCCCCGACTGGAAGCT
ama-miR-99a-5p	AACCCGTAGATCCGATCTTGTG
ama-miR-454	TAGTGCAATATTGCTTATAGGGTT
ama-miR-181a	AACATTCAACGCTGTCGGTGAGTT
ama-miR-26a-5p	TTCAAGTAATCCAGGATAGGCT
ama-miR-181b	AACATTCATTGCTGTCGGTGGGTT
