# Supplementary material for: MicroRNA-Sequence Profiling Reveals Novel Osmoregulatory MicroRNA Expression Patterns in Catadromous Eel Anguilla marmorata
Source: PLoS One. 2015 Aug 24;10(8):e0136383. doi: 10.1371/journal.pone.0136383 (PMC4547744; doi:10.1371/journal.pone.0136383)
Supplement: S3 Table — (XLS) [file pone.0136383.s003.xls]

## Sheet: Sheet1
S3 Table. Overview of reads from raw data to high quality reads(clean reads).
Sample	FWP1		FWP2		BWP1		BWP2		SWP1		SWP2
Statistics	Reads Num	Percent(%)	Reads Num	Percent(%)	Reads Num	Percent(%)	Reads Num	Percent(%)	Reads Num	Percent(%)	Reads Num	Percent(%)
total read	8928604	100	6924130	100	7636838	100	8570151	100	10336326	100	7487310	100
reads trimmed adaptor	1785203	19.9942	799885	11.5521	1588665	20.8027	1064564	12.4218	1613948	15.6143	472978	6.31706
reads trimmed QualityDynamics	606	0.00678718	265	0.0038272	504	0.00659959	440	0.0051341	480	0.00464382	356	0.00475471
reads trimmed QualityPercent	4197	0.0470062	3525	0.0509089	3544	0.0464066	7316	0.0853661	4921	0.0476088	8920	0.119135
reads trimmed PolyA/T	183	0.00204959	108	0.00155976	195	0.00255341	221	0.00257872	257	0.00248638	225	0.00300508
reads_trimmed length	848454	9.50265	1071140	15.4697	770828	10.0935	812306	9.47832	1142309	11.0514	2010278	26.8491
clean data	6289961	70.4473	5049207	72.9219	5273102	69.0482	6685304	78.0068	7574411	73.2795	4994553	66.7069
