# Supplementary material for: MicroRNA-Sequence Profiling Reveals Novel Osmoregulatory MicroRNA Expression Patterns in Catadromous Eel Anguilla marmorata
Source: PLoS One. 2015 Aug 24;10(8):e0136383. doi: 10.1371/journal.pone.0136383 (PMC4547744; doi:10.1371/journal.pone.0136383)
Supplement: S4 Table — (XLS) [file pone.0136383.s004.xls]

## Sheet: Sheet1
S4 Table. Summary of Illumina small RNA deep sequencing data for clean reads in 3 salinities.
Sample		FWP1		FWP2		BWP1		BWP2		SWP1		SWP2
		Reads Num	Percent(%)	Reads Num	Percent(%)	Reads Num	Percent(%)	Reads Num	Percent(%)	Reads Num	Percent(%)	Reads Num	Percent(%)
clean read		6289961		5049207		5273102		6685304		7574411		4994553
matched genome reads (full length)	exact matched reads	4911979	89.4338	3832520	88.1189	4395015	88.1881	5508995	86.5906	6014642	88.5631	3906573	92.8568
	1-mismatch reads	417188	7.59586	360434	8.28725	414273	8.31259	613651	9.64539	555790	8.18378	229039	5.44411
	>=2 mismatch reads	163141	0.0297035	156308	3.5939	174393	3.49928	239471	3.76401	220929	3.25309	71484	1.69913
	Total matched reads	5492308	100	4349262	100	4983681	100	6362117	100	6791361	100	4207096	100
matched Exon and Intron	Exon sense	1655298	44.9646	964313	36.3099	1776194	48.0517	1726507	39.0944	1774116	42.4954	1487382	47.5383
	Exon antisense	187314	5.08821	280712	10.5698	212943	5.76078	308543	6.98653	289890	6.94374	92868	2.96816
	Intron sense	815209	22.1444	737192	27.758	782532	21.17	1209421	27.3857	1096251	26.2585	649999	20.7747
	Intron antisense	201341	5.46924	121179	4.56284	132924	3.59601	193718	4.38648	172478	4.13137	61108	1.95308
	UTR3 sense	154	0.00418327	104	0.00391598	178	0.00481546	227	0.0051401	278	0.00665894	97	0.00310022
	UTR3 antisense	102708	2.78997	131174	4.93919	125749	3.40191	168646	3.81876	148393	3.55446	34448	1.101
	UTR5 sense	6207	0.168607	4567	0.171964	2425	0.0656039	2638	0.0597339	6701	0.160509	5596	0.178854
	UTR5 antisense	856	0.0232524	812	0.0305748	1175	0.0317875	1372	0.0310671	1035	0.0247914	232	0.00741497
	CDS sense	73410	1.99411	36765	1.38434	77284	2.09078	93363	2.11408	74116	1.7753	73025	2.33396
	CDS antisense	36329	0.986843	23841	0.897702	40785	1.10336	65924	1.49276	59879	1.43428	35011	1.11899
	Downstream1K sense	311965	8.47424	182389	6.86762	299012	8.08922	354905		300084	7.18792	353820	11.3085
	Downstrem1K antisense	5194	0.14109	3514	0.132315	4011	0.10851	5126	0.116071	4318	0.103429	5922	0.189273
	Upstream1K sense	232789	6.3235	106355	4.00466	191335	5.17622	209229	4.7377	181883	4.35665	305014	9.74858
	Upstream1K antisense	52560	1.42774	62865	2.3671	49879	1.34938	76635	1.73529	65417	1.56693	24284	0.776143
	totol matched reads	3681334	100	2655782	100	3696426	100	4416254	100	4174839	100	3128806	100
matched Repbase	Exact matched reads	949521	85.5551	552749	81.7685	549283	83.8754	666063	84.2365	773024	82.624	1020285	87.6784
	1-mismatch reads	125490	11.3071	104105	15.4003	72853	11.1246	87371	11.0497	126818	13.5548	111537	9.58496
	>=2 mismatch reads	34825	3.13785	19139	2.83124	32744	5	37272	4.71376	35750	3.82111	31845	2.73661
	Total matched reads	1109836	100	675993	100	654880	100	790706	100	935592	100	1163667	100
matched Rfam database	Exact matched reads	362703	85.8131	196749	85.0354	332046	84.4641	427494	84.812	574914	88.2252	435468	77.6641
	1-mismatch reads	36823	8.71208	19390	8.38041	35550	9.04302	45254	8.9781	41989	6.44355	63517	11.328
	>=2 mismatch reads	23140	5.47477	15234	6.58417	25525	6.49291	31301	6.20991	34741	5.33129	61722	11.0079
	Total matched reads	422666	100	231373	100	393121	100	504049	100	651644	100	560707	100
