# Supplementary material for: MicroRNA-Sequence Profiling Reveals Novel Osmoregulatory MicroRNA Expression Patterns in Catadromous Eel Anguilla marmorata
Source: PLoS One. 2015 Aug 24;10(8):e0136383. doi: 10.1371/journal.pone.0136383 (PMC4547744; doi:10.1371/journal.pone.0136383)
Supplement: S5 Table — (XLS) [file pone.0136383.s005.xls]

## Sheet: Sheet1
S5 Table. The expression patterns of conserved mature miRNAs in three salinities.
miRNA name	read.count	precursor	total	FWP1	FWP2	BWP1	BWP2	SWP1	SWP2	FWP1(norm)	FWP2(norm)	BWP1(norm)	BWP2(norm)	SWP1(norm)	SWP2(norm)
ama-miR-99a-5p	343487	ama-mir-99a	343487	48588	54034	61352	98154	67157	14202	379702	363237	373942	359395	295919	240065
ama-miR-92b	540133	ama-mir-92b	540133	79054	85662	126337	139249	89958	19873	617786	575852	770028	509866	396389	335925
ama-miR-730	12	ama-mir-730	12	2	1	1	6	2	0	15.63	6.72	6.1	21.97	8.81	0
ama-miR-727-5p	3	ama-mir-727	3	0	2	0	1	0	0	0	13.44	0	3.66	0	0
ama-miR-716b	323	ama-mir-716b	323	53	26	76	76	44	48	414.18	174.78	463.22	278.28	193.88	811.37
ama-miR-466k	1	ama-mir-466k	1	0	0	0	0	1	0	0	0	0	0	4.41	0
ama-miR-454	34025	ama-mir-454	34025	4274	1725	5818	10639	8986	2583	33400.2	11596.1	35460.9	38955.1	39595.7	43661.9
ama-miR-30d	691813	ama-mir-30d	691813	109667	116448	112085	176878	146928	29807	857019	782807	683162	647646	647421	503845
ama-miR-29b-3p	1458	ama-mir-29b	1458	254	69	245	471	358	61	1984.94	463.84	1493.28	1724.59	1577.48	1031.12
ama-miR-26a-5p	539276	ama-mir-26	539276	81528	38295	93730	171684	126888	27151	637120	257433	571287	628628	559117	458949
ama-miR-24	9369	ama-mir-24	9369	1664	671	1432	2376	2647	579	13003.7	4510.72	8728.09	8699.82	11663.7	9787.17
ama-miR-221-3p	51976	ama-mir-221	51976	6852	2865	9000	15612	14308	3339	53546.6	19259.6	54855.3	57164	63046.5	56441
ama-miR-217	29	ama-mir-217	29	7	4	4	8	6	0	54.7	26.89	24.38	29.29	26.44	0
ama-miR-206-3p	472	ama-mir-206	472	70	36	94	166	95	11	547.03	242.01	572.93	607.82	418.61	185.94
ama-miR-1a-3p	3412	ama-mir-1	3412	406	170	664	1393	685	94	3172.78	1142.8	4047.1	5100.53	3018.37	1588.94
ama-miR-1a-2-5p	3	ama-mir-1	3	2	0	0	1	0	0	15.63	0	0	3.66	0	0
ama-miR-19b	60538	ama-mir-19b	60538	9681	13158	9481	11196	13718	3304	75654.5	88453	57787	40994.6	60446.7	55849.4
ama-miR-192-3p	34	ama-mir-192	34	7	6	5	10	4	2	54.7	40.33	30.48	36.62	17.63	33.81
ama-miR-190b	136	ama-mir-190b	136	9	2	26	51	36	12	70.33	13.44	158.47	186.74	158.63	202.84
ama-miR-18a-5p	974	ama-mir-18-1	974	192	50	174	233	273	52	1500.43	336.12	1060.54	853.14	1202.94	878.99
ama-miR-181b	50327	ama-mir-181b	50327	7321	6073	6979	12409	13862	3683	57211.7	40825	42537.2	45436.1	61081.3	62255.9
ama-miR-181a	704845	ama-mir-181a	704845	77692	120022	114493	190776	158688	43174	607142	806833	697839	698534	699240	729795
ama-miR-153-3p	202	ama-mir-153	202	31	8	28	80	44	11	242.26	53.78	170.66	292.92	193.88	185.94
ama-miR-143-5p	1404	ama-mir-143	1404	153	99	314	409	366	63	1195.65	665.52	1913.84	1497.57	1612.74	1064.93
ama-miR-142-3p	10188	ama-mir-142	10188	1816	392	1629	2953	2805	593	14191.6	2635.17	9928.81	10812.5	12359.9	10023.8
ama-miR-140-3p	284615	ama-mir-140	284615	45843	63538	41899	65124	54112	14099	358251	427126	255376	238454	238438	238323
ama-miR-139-5p	6541	ama-mir-139	6541	1159	1244	1036	1368	1444	290	9057.28	8362.64	6314.45	5008.99	6362.81	4902.04
ama-miR-128	9433	ama-mir-128	9433	1329	964	1707	2851	2222	360	10385.8	6480.37	10404.2	10439	9790.98	6085.29
ama-miR-124-3p	21	ama-mir-124	21	7	1	10	3	0	0	54.7	6.72	60.95	10.98	0	0
ama-miR-122	19118	ama-mir-122	19118	1065	582	6242	535	10524	170	8322.69	3912.42	38045.2	1958.92	46372.8	2873.61
ama-miR-10b-5p	909687	ama-mir-10b	909687	134808	96417	148326	261491	216763	51882	1.05349e+06	648151	904052	957460	955140	876991
ama-miR-107-5p	126	ama-mir-107	126	20	0	28	27	47	4	156.29	0	170.66	98.86	207.1	67.61
ama-miR-106a	4766	ama-mir-106	4766	701	341	906	1348	1145	325	5478.13	2292.33	5522.1	4935.76	5045.31	5493.66
ama-miR-101b-5p	1444	ama-mir-101b	1444	216	162	244	392	344	86	1687.98	1089.03	1487.19	1435.32	1515.8	1453.71
