# Supplementary material for: MicroRNA-Sequence Profiling Reveals Novel Osmoregulatory MicroRNA Expression Patterns in Catadromous Eel Anguilla marmorata
Source: PLoS One. 2015 Aug 24;10(8):e0136383. doi: 10.1371/journal.pone.0136383 (PMC4547744; doi:10.1371/journal.pone.0136383)
Supplement: S6 Table — (XLS) [file pone.0136383.s006.xls]

## Sheet: Sheet1
				S6 Table. The first nucleotide bias of mature miRNAs in A.marmorata.
	FW								BW								SW
Length	U	Percent(%)	A	Percent(%)	C	Percent(%)	G	Percent(%)	U	Percent(%)	A	Percent(%)	C	Percent(%)	G	Percent(%)	U	Percent(%)	A	Percent(%)	C	Percent(%)	G	Percent(%)
18	4727	34.2511	2132	15.4482	2405	17.4263	4537	32.8744	9463	45.9547	4407	21.4015	4889	23.7422	1833	8.90152	658	11.6234	1889	33.3687	1803	31.8495	1311	23.1585
19	16358	38.0613	10751	25.0151	2559	5.95421	13310	30.9693	28950	48.7973	18760	31.6214	4889	8.24077	6728	11.3405	2360	11.8397	10266	51.5025	2596	13.0236	4711	23.6342
20	141296	50.7572	48244	17.3305	20296	7.29086	68540	24.6214	250081	66.2293	77022	20.3978	40035	10.6025	10461	2.7704	24187	24.5449	42126	42.7493	24238	24.5966	7991	8.10923
21	264200	33.3588	203355	25.6763	60542	7.64425	263897	33.3206	404958	46.7463	335377	38.7142	102681	11.853	23273	2.68652	43194	12.4065	226684	65.1097	61080	17.5438	17199	4.94001
22	1225429	73.3262	182206	10.9027	40680	2.43418	222886	13.3369	1933519	80.9605	341872	14.3149	57883	2.42368	54951	2.30091	247635	46.9281	197574	37.4413	45217	8.56886	37264	7.06172
23	1046345	95.9558	12327	1.13046	9723	0.891654	22050	2.02211	1358167	95.2301	15826	1.10967	17472	1.22508	34730	2.43515	216826	83.2624	11960	4.5927	10058	3.86233	21569	8.28261
24	54154	99.1577	3	0.0054931	227	0.415644	230	0.421137	107325	96.7607	2	0.00180313	609	0.549054	2982	2.68847	17225	87.561	5	0.0254168	430	2.18585	2012	10.2277
25	360	56.962	0	0	136	21.519	136	21.519	1157	72.403	0	0	441	27.597	0	0	208	46.9526	0	0	232	52.3702	3	0.677201
26	2	100	0	0	0	0	0	0	0	0	0	0	0	0	0	0	0	0	0	0	0	0	0	0
27	0	0	0	0	0	0	0	0	0	0	0	0	0	0	0	0	0	0	0	0	0	0	0	0
28	0	0	0	0	0	0	0	0	0	0	0	0	0	0	0	0	0	0	0	0	0	0	0	0
29	0	0	0	0	0	0	0	0	0	0	0	0	0	0	0	0	0	0	0	0	0	0	0	0
30	0	0	0	0	0	0	0	0	0	0	0	0	0	0	0	0	0	0	0	0	0	0	0	0
