# Supplementary material for: MicroRNA-Sequence Profiling Reveals Novel Osmoregulatory MicroRNA Expression Patterns in Catadromous Eel Anguilla marmorata
Source: PLoS One. 2015 Aug 24;10(8):e0136383. doi: 10.1371/journal.pone.0136383 (PMC4547744; doi:10.1371/journal.pone.0136383)
Supplement: S7 Table — (XLS) [file pone.0136383.s007.xls]

## Sheet: Sheet1
S7 Table. The expression patterns of known pre-miRNAs in different salinities.
pre-miRNA name	locus	status	FW(PFKM)	BW(PFKM)	SW(PFKM)	in BW compared with FW			in SW compared with FW			in SW compared with BW
						log2 fold change	p-value	significant	log2 fold change	p-value	significant	log2 fold change	p-value	significant
aca-let-7c-2	scaffold11169:4168-4241	OK	946.525	167.688	359.807	-2.49686	0.267871	no	-1.39542	0.437112	no	1.10145	0.665259	no
ccr-let-7i	scaffold1050:93073-93199	OK	64741	124298	179661	0.941052	0.0081419	no	1.47253	0.0193657	no	0.531476	0.385559	no
cgr-let-7b	Contig209359:134-225	OK	427163	550766	486259	0.366654	0.330655	no	0.18694	0.780858	no	-0.179714	0.779417	no
cte-let-7	scaffold11169:4168-4241	OK	1608570	2217510	2445600	0.463162	0.184384	no	0.604408	0.360787	no	0.141246	0.826263	no
dre-let-7a-5	scaffold11355:4254-4476	OK	1237.76	1037.98	281.041	-0.253955	0.791242	no	-2.13888	0.171548	no	-1.88493	0.223087	no
dre-let-7d-2	scaffold826:54379-54457	OK	170037	228141	276138	0.424076	0.242875	no	0.699538	0.241482	no	0.275462	0.630735	no
ama-mir-101a	scaffold423:63831-63943	OK	4255.4	3677.82	1903.96	-0.210441	0.618052	no	-1.16029	0.0885382	no	-0.949852	0.139546	no
ama-mir-101a-1	scaffold251:262707-262792	OK	7879680	13064800	12004200	0.72948	0.112985	no	0.607331	0.491261	no	-0.122149	0.881993	no
ama-mir-101b	scaffold96:324865-324957	OK	31764	55245.5	45142.1	0.798466	0.020773	no	0.507081	0.353187	no	-0.291386	0.573656	no
ama-mir-103	scaffold338:18451-18540	OK	10337.1	14448.3	139.905	0.483058	0.474888	no	-6.20725	0.000626754	yes	-6.69031	0.000158204	yes
ama-mir-103-2	scaffold755:30005-30220	OK	65370.3	66315.5	97755.3	0.02071	0.934174	no	0.580539	0.153387	no	0.559829	0.149622	no
ama-mir-106a	Contig291133:301-377	OK	45612.1	91121	80999.6	0.998367	0.00227074	yes	0.828498	0.103559	no	-0.169869	0.722314	no
ama-mir-10a	scaffold472:53493-53587	OK	637258	913570	796884	0.519639	0.238184	no	0.322492	0.703101	no	-0.197146	0.804546	no
ama-mir-10b-2	scaffold1005:59893-59963	OK	21513400	31072600	28860200	0.530411	0.222134	no	0.423849	0.662923	no	-0.106562	0.908867	no
ama-mir-10c	scaffold472:53493-53587	OK	1910.86	1987.42	2826.2	0.0566777	0.945911	no	0.564646	0.537437	no	0.507968	0.543335	no
ama-mir-122	scaffold297:231104-231180	OK	40526	128769	342528	1.66787	6.4742e-06	yes	3.0793	7.8629e-06	yes	1.41143	0.0416207	no
ama-mir-1244-1	scaffold12184:2439-2509	OK	158.224	223.997	0	0.501511	0.836068	no	-1.79769e+308	0.207868	no	-1.79769e+308	0.191353	no
ama-mir-124c	scaffold1080:171188-171281	OK	0	108.19	238.178	1.79769e+308	0.237262	no	1.79769e+308	0.132575	no	1.13847	0.634831	no
ama-mir-125	scaffold1890:610-710	OK	32130000	32231300	18249600	0.00454458	0.99174	no	-0.816054	0.399636	no	-0.820599	0.375412	no
ama-mir-125a	scaffold4956:22829-22902	OK	8191590	9350810	6873010	0.190948	0.54714	no	-0.253202	0.69945	no	-0.44415	0.475039	no
ama-mir-125a-1	scaffold826:47343-47420	OK	646.589	838.834	213.56	0.375538	0.795507	no	-1.59821	0.473339	no	-1.97374	0.352724	no
ama-mir-125b-1	scaffold1890:610-710	OK	40.827	0	68.087	-1.79769e+308	0.274534	no	0.737855	0.813581	no	1.79769e+308	0.235155	no
ama-mir-126	scaffold5791:2610-2667	OK	3050280	5745080	5310140	0.913387	0.0224834	no	0.799809	0.286758	no	-0.113577	0.871901	no
ama-mir-126a	scaffold197:95270-95351	OK	0	581.988	839.81	1.79769e+308	0.123747	no	1.79769e+308	0.119141	no	0.529075	0.762039	no
ama-mir-1273a	Contig1114305:25-120	OK	0	63.4545	154.056	1.79769e+308	0.183994	no	1.79769e+308	0.132575	no	1.27966	0.534514	no
ama-mir-128	scaffold12072:230-288	OK	745784	1221790	991867	0.712172	0.0241664	no	0.411389	0.4764	no	-0.300782	0.593954	no
ama-mir-128-2	scaffold846:98573-98899	OK	19876.8	23661.5	18265.6	0.251456	0.405654	no	-0.121961	0.791973	no	-0.373417	0.384668	no
ama-mir-129a	scaffold6421:5422-5508	OK	37418.5	19112.8	30167	-0.969211	0.00320148	yes	-0.310781	0.538459	no	0.65843	0.154228	no
ama-mir-129b	scaffold61245:212-300	OK	6780.55	6180.05	5827.2	-0.133784	0.701374	no	-0.2186	0.688122	no	-0.0848153	0.864756	no
ama-mir-130	scaffold4098:100213-100278	OK	652992	1134290	925897	0.796649	0.0141478	no	0.503787	0.352863	no	-0.292863	0.576678	no
ama-mir-1306	scaffold6416:20001-20072	OK	3247.53	4880.88	4570.04	0.587797	0.243741	no	0.492862	0.466898	no	-0.0949349	0.873668	no
ama-mir-130b	scaffold1304:62736-62822	OK	75864.2	112462	95536.7	0.567942	0.0974509	no	0.332637	0.572568	no	-0.235305	0.679675	no
ama-mir-130c	scaffold3772:30807-31039	OK	159868	249332	236412	0.641184	0.0603974	no	0.564418	0.342377	no	-0.0767651	0.894114	no
ama-mir-132-1	scaffold908:70417-70516	OK	10916.7	17911.9	18585.5	0.714381	0.0669798	no	0.767637	0.162935	no	0.0532553	0.909599	no
ama-mir-133b	scaffold1205:40705-40789	OK	19711.3	18343	9923.1	-0.103794	0.813698	no	-0.990164	0.157178	no	-0.88637	0.179677	no
ama-mir-135a	Contig1451250:166-649	OK	321.975	1439.19	2001.43	2.16023	0.270272	no	2.63601	0.172075	no	0.475782	0.674086	no
ama-mir-137	Contig823506:455-516	OK	13135.8	25491.3	34779.9	0.956497	0.289388	no	1.40475	0.150705	no	0.448252	0.558894	no
ama-mir-138	scaffold1320:132139-132221	OK	853.688	764.013	530.662	-0.160111	0.850246	no	-0.685916	0.483648	no	-0.525805	0.587621	no
ama-mir-138-1	scaffold588:86446-86538	OK	21841.8	41302.6	54322.7	0.919138	0.00560832	no	1.31446	0.0112118	no	0.395322	0.388908	no
ama-mir-1388	scaffold847:53683-53753	OK	259.249	334.14	0	0.36611	0.90095	no	-1.79769e+308	0.28108	no	-1.79769e+308	0.17872	no
ama-mir-139	scaffold207:133649-133727	OK	225798	192275	197872	-0.231866	0.441555	no	-0.190465	0.722938	no	0.041401	0.937254	no
ama-mir-140	scaffold25878:3475-3575	OK	3450470	2971220	2627780	-0.215737	0.627614	no	-0.39295	0.679267	no	-0.177213	0.844382	no
ama-mir-142	scaffold25621:60-148	OK	0	1224.74	646.453	1.79769e+308	0.0130959	no	1.79769e+308	0.116609	no	-0.921853	0.502013	no
ama-mir-142-1	scaffold6646:17630-17671	OK	0	1418.29	4070.64	1.79769e+308	0.214841	no	1.79769e+308	0.111743	no	1.52111	0.484843	no
ama-mir-143-1	scaffold90550:152-227	OK	17246900	36866100	30146100	1.09596	0.0253159	no	0.805638	0.455228	no	-0.290321	0.775127	no
ama-mir-144	scaffold2249:40329-40420	OK	212240	655374	405588	1.62662	2.84566e-07	yes	0.934318	0.101364	no	-0.692303	0.210058	no
ama-mir-145	Contig36060:54-133	OK	2692800	2351120	2228550	-0.195758	0.653927	no	-0.273002	0.762739	no	-0.077244	0.92822	no
ama-mir-146a	scaffold132981:13-74	OK	3731230	5111490	3659360	0.454092	0.332511	no	-0.0280623	0.966868	no	-0.482154	0.431908	no
ama-mir-148	scaffold1158:36701-36790	OK	169.227	75.6054	520.277	-1.1624	0.673969	no	1.62032	0.372256	no	2.78272	0.263708	no
ama-mir-152	scaffold6023:19420-19485	OK	62857.8	113665	101236	0.854624	0.00859402	no	0.687563	0.173913	no	-0.167061	0.726176	no
ama-mir-153-1	scaffold1677:87059-87158	OK	0	147.116	42.2532	1.79769e+308	0.07701	no	1.79769e+308	0.235206	no	-1.79983	0.421763	no
ama-mir-153-2	scaffold15595:63-150	OK	650.965	1629.35	1302.59	1.32365	0.314585	no	1.00073	0.491041	no	-0.322916	0.76653	no
ama-mir-153-3	scaffold8070:422-487	OK	5598.62	8015.69	7103.21	0.517754	0.431306	no	0.343399	0.66851	no	-0.174354	0.802851	no
ama-mir-15b	scaffold8944:2042-2174	OK	60037.5	106347	109484	0.824847	0.014535	no	0.866778	0.11826	no	0.041931	0.937276	no
ama-mir-16	scaffold2416:42540-42616	OK	658312	869599	894375	0.401579	0.278302	no	0.442108	0.467433	no	0.0405295	0.944076	no
ama-mir-17	scaffold269:96471-96535	OK	1621.48	3872.86	5970.3	1.25609	0.273658	no	1.88049	0.114636	no	0.624403	0.48035	no
ama-mir-17-1	scaffold269:96471-96535	OK	298990	448871	416581	0.586205	0.0810781	no	0.478502	0.380881	no	-0.107703	0.836004	no
ama-mir-17a-1	scaffold54:257212-257299	OK	1346.31	1124.36	980.716	-0.259914	0.776442	no	-0.457108	0.683393	no	-0.197194	0.858296	no
ama-mir-18-1	scaffold54:257082-257164	OK	2255.56	2022.98	3413.71	-0.157006	0.7676	no	0.597853	0.356819	no	0.754858	0.218684	no
ama-mir-18-2	scaffold269:96592-96680	OK	11296.9	13033	16425.8	0.206244	0.53741	no	0.540037	0.276661	no	0.333793	0.443086	no
ama-mir-181a-2	scaffold17808:4921-4987	OK	10270500	14355100	12772800	0.483056	0.0572437	no	0.314573	0.576537	no	-0.168483	0.754871	no
ama-mir-181a-3	Contig323965:118-189	OK	14888900	20856400	19050400	0.486249	0.2635	no	0.355582	0.702749	no	-0.130667	0.883174	no
ama-mir-181b-2	scaffold10780:16486-16571	OK	432662	528546	623629	0.288787	0.23533	no	0.527448	0.235266	no	0.23866	0.579594	no
ama-mir-182	scaffold4017:9432-9514	OK	758443	1677990	2440680	1.14562	5.71522e-05	yes	1.68617	0.00250398	no	0.540553	0.323176	no
ama-mir-183	scaffold1738:52457-52556	OK	19641.9	35569	35808.4	0.85669	0.00984948	no	0.866368	0.119629	no	0.00967781	0.985467	no
ama-mir-183-1	scaffold4017:11333-11429	OK	23650.6	43925.2	48138.7	0.893172	0.00726043	no	1.02532	0.0657934	no	0.132151	0.804946	no
ama-mir-187	Contig257990:11-46	OK	34326.4	56177.6	69225.9	0.710675	0.125903	no	1.01199	0.100232	no	0.301317	0.583708	no
ama-mir-190b	scaffold3160:42659-42726	OK	7642.77	23857.7	25337.5	1.64229	7.54049e-05	yes	1.7291	0.000520974	yes	0.086818	0.817573	no
ama-mir-192	scaffold592:235047-235126	OK	520810	438917	1020970	-0.246808	0.509235	no	0.971115	0.157538	no	1.21792	0.0595943	no
ama-mir-193	scaffold2057:42874-42951	OK	1066340	734199	858165	-0.538428	0.107159	no	-0.313345	0.537567	no	0.225083	0.63436	no
ama-mir-193a-2	scaffold2057:42874-42951	OK	176.055	570.53	607.207	1.69628	0.567257	no	1.78616	0.554025	no	0.089886	0.96446	no
ama-mir-193b	scaffold36:96524-96589	OK	46658.9	72313.3	43173	0.63211	0.0990994	no	-0.112023	0.841439	no	-0.744133	0.140711	no
ama-mir-194-2	scaffold592:234534-234603	OK	59698.4	67457.1	200153	0.176276	0.593502	no	1.74534	0.00161903	no	1.56906	0.00234427	no
ama-mir-196-3	scaffold290:157385-157515	OK	847.424	1371.96	936.309	0.695086	0.22175	no	0.143901	0.853702	no	-0.551185	0.438929	no
ama-mir-196b	scaffold330:108931-109001	OK	368.396	176.869	858.807	-1.05858	0.613297	no	1.22108	0.453832	no	2.27966	0.216767	no
ama-mir-196d	scaffold84:1184487-1184568	OK	229.427	0	180.755	-1.79769e+308	0.264363	no	-0.344003	0.914055	no	1.79769e+308	0.257599	no
ama-mir-199b	scaffold44005:838-929	OK	3292220	6822230	5270840	1.05118	0.0132121	no	0.678974	0.447993	no	-0.372208	0.660374	no
ama-mir-19a	scaffold269:96738-96838	OK	0	195.044	426.154	1.79769e+308	0.0862198	no	1.79769e+308	0.0791501	no	1.12758	0.443348	no
ama-mir-19b-1	scaffold54:256590-256667	OK	635.374	294.913	1252.43	-1.10732	0.648125	no	0.979046	0.587441	no	2.08636	0.356817	no
ama-mir-19b-2	scaffold748:57793-57858	OK	0	227.722	540.561	1.79769e+308	0.325767	no	1.79769e+308	0.251604	no	1.24719	0.746194	no
ama-mir-19c	scaffold862:77094-77157	OK	445598	455264	494835	0.0309618	0.919223	no	0.151205	0.774727	no	0.120243	0.81473	no
ama-mir-19d	scaffold102520:0-73	OK	61067.9	36543	39445.4	-0.740818	0.0106478	no	-0.630556	0.186626	no	0.110262	0.802747	no
ama-mir-1a	scaffold7608:16530-16618	OK	443.76	2105.42	1663.1	2.24625	0.182948	no	1.90602	0.293206	no	-0.340234	0.747748	no
ama-mir-200a	scaffold7885:6065-6130	OK	1895210	2925890	3195050	0.626515	0.156963	no	0.753478	0.320943	no	0.126963	0.854585	no
ama-mir-200b	scaffold4142:60023-60094	OK	463427	910455	766075	0.974247	0.0189611	no	0.725144	0.320229	no	-0.249103	0.715223	no
ama-mir-203a	scaffold1585:65184-65254	OK	1860190	2658200	2429280	0.514995	0.215188	no	0.385079	0.616907	no	-0.129916	0.858555	no
ama-mir-204-1	Contig1333159:16-106	OK	50138.1	39307.5	57902.7	-0.3511	0.252721	no	0.207723	0.675716	no	0.558824	0.220335	no
ama-mir-205	scaffold5649:16295-16370	OK	5264460	6796320	5054960	0.368469	0.405686	no	-0.0585842	0.949921	no	-0.427054	0.628566	no
ama-mir-205a	scaffold370:73040-73121	OK	194332000	204867000	175501000	0.0761697	0.869844	no	-0.14704	0.919187	no	-0.22321	0.87394	no
ama-mir-206-1	scaffold1205:40175-40247	OK	15452.8	39120.8	23008.5	1.34007	0.00235718	yes	0.574293	0.351112	no	-0.765773	0.125789	no
ama-mir-20b	scaffold748:57910-57977	OK	34772.4	36353.1	34467.2	0.0641368	0.839975	no	-0.012719	0.978597	no	-0.0768559	0.855996	no
ama-mir-21	Contig304523:246-340	OK	83220500	152135000	191207000	0.870342	0.0810177	no	1.20013	0.370595	no	0.329786	0.797698	no
ama-mir-21-1	Contig304523:246-340	OK	14528.6	3021.74	14072.2	-2.26544	1.4764e-05	yes	-0.04604	0.928739	no	2.2194	0.000157501	yes
ama-mir-21-2	scaffold1437:71261-71352	OK	5254260	6694410	9702530	0.349469	0.492981	no	0.884874	0.402609	no	0.535405	0.587741	no
ama-mir-210	scaffold1750:14304-14394	OK	278756	312864	394402	0.166535	0.555378	no	0.500664	0.331354	no	0.33413	0.501388	no
ama-mir-212	scaffold908:69947-70029	OK	9371.19	17258	12650.9	0.880959	0.00887112	no	0.432931	0.393641	no	-0.448027	0.322721	no
ama-mir-216b	scaffold2032:12225-12295	OK	2577.97	1565.8	1477.53	-0.719333	0.5201	no	-0.803045	0.464687	no	-0.0837112	0.947023	no
ama-mir-218-1	Contig1284233:161-234	OK	13811.9	28605.5	21034.8	1.05038	0.00188489	yes	0.606864	0.211066	no	-0.443514	0.30191	no
ama-mir-2187	scaffold649:154877-154974	OK	2767.59	4883.52	5250.98	0.819292	0.0507977	no	0.923959	0.0969615	no	0.104667	0.819219	no
ama-mir-2188	scaffold14310:7567-7667	OK	456352	587521	359714	0.364492	0.366816	no	-0.343299	0.646699	no	-0.707791	0.31639	no
ama-mir-218a	scaffold113170:0-59	OK	1478.09	3592.85	3983.18	1.2814	0.142242	no	1.43019	0.139018	no	0.148792	0.842483	no
ama-mir-221	scaffold7458:23851-23932	OK	370661	721839	700773	0.961578	0.000160209	yes	0.918848	0.0393421	no	-0.0427301	0.920603	no
ama-mir-222	scaffold7458:21471-21534	OK	281212	594548	494143	1.08013	9.81294e-06	yes	0.813269	0.0524494	no	-0.266864	0.512478	no
ama-mir-223	scaffold483:229626-230124	OK	55794.3	92722.5	130546	0.732802	0.00159368	yes	1.22637	0.00125296	no	0.493565	0.163608	no
ama-mir-22b	Contig30006:0-64	OK	175505	311697	267428	0.828634	0.010228	no	0.607642	0.255115	no	-0.220992	0.663779	no
ama-mir-23a-1	scaffold1957:98077-98148	OK	137693	358892	166102	1.38209	5.17645e-05	yes	0.270614	0.628485	no	-1.11148	0.040672	no
ama-mir-23b	Contig31599:0-77	OK	241825	407814	216490	0.753947	0.00501573	yes	-0.159665	0.700249	no	-0.913612	0.0253882	no
ama-mir-24a-1	scaffold5640:4292-4359	OK	273270	355997	487191	0.381539	0.243833	no	0.834163	0.124332	no	0.452624	0.37346	no
ama-mir-24a-2	scaffold6130:30121-30196	OK	9329.2	11161.9	7078.2	0.258763	0.559467	no	-0.398371	0.548706	no	-0.657134	0.271882	no
ama-mir-24a-3	Contig580630:44-243	OK	131790	224037	175325	0.765495	0.0208934	no	0.411791	0.430068	no	-0.353704	0.473193	no
ama-mir-24b	scaffold2881:39426-39521	OK	59732.2	50583.7	65980.7	-0.239836	0.486735	no	0.143535	0.791014	no	0.383371	0.448217	no
ama-mir-25	scaffold9732:3924-4007	OK	759446	866594	1152760	0.190408	0.662315	no	0.602074	0.461452	no	0.411666	0.590208	no
ama-mir-26a-1	Contig10526:176-248	OK	5910430	8942590	7535510	0.597429	0.0418007	no	0.350441	0.488029	no	-0.246988	0.602923	no
ama-mir-26a-2	scaffold8002:3187-3443	OK	26382000	45776700	36454000	0.79506	0.0946035	no	0.466524	0.655114	no	-0.328536	0.738056	no
ama-mir-27b	Contig748298:21-114	OK	0	57.1225	1905550	1.79769e+308	0.292209	no	0.971962	0.222847	no	-1.79769e+308	0.292209	no
ama-mir-27d	Contig748298:21-114	OK	971471	2009260	43305.2	1.04842	0.0100478	no	0.828189	0.0370696	no	-0.0764619	0.919761	no
ama-mir-29a	scaffold1651:1902-1989	OK	24391	47800.9	88338	0.970689	0.000955227	yes	0.991674	0.0704891	no	-0.1425	0.677756	no
ama-mir-29a-1	scaffold5824:38478-38565	OK	44424.6	101314	196331	1.1894	0.000612494	yes	0.650326	0.229754	no	-0.197722	0.701998	no
ama-mir-29b	scaffold14443:3667-3699	OK	125089	243270	34067.2	0.959598	0.0138577	no	0.507554	0.246947	no	-0.309272	0.497884	no
ama-mir-29b-2	scaffold1651:2136-2234	OK	23963.4	34862.3	6160.39	0.540837	0.08306	no	1.47497	0.0777923	no	-0.033283	0.930814	no
ama-mir-301b	scaffold4098:100865-101226	OK	1700.18	2642.45	3102	0.636192	0.287135	no	0.867515	0.23436	no	0.231323	0.706397	no
ama-mir-30b	scaffold2660:9501-9570	OK	4605720	6844440	7295640	0.571506	0.153265	no	0.663608	0.361037	no	0.092102	0.892591	no
ama-mir-30c	scaffold15138:15966-16043	OK	341398	893727	817575	1.38838	6.27386e-05	yes	1.2599	0.0575009	no	-0.128482	0.842716	no
ama-mir-30c-1	scaffold93:8590-8653	OK	771865	2006580	1851270	1.37831	7.24237e-05	yes	1.2621	0.0560591	no	-0.116219	0.857131	no
ama-mir-30d	scaffold12:725424-725503	OK	14509500	15915000	11898500	0.133396	0.76766	no	-0.28622	0.778764	no	-0.419617	0.665145	no
ama-mir-30e	Contig1266992:35-162	OK	1741290	5352550	5233670	1.62007	3.26458e-07	yes	1.58767	0.00922731	no	-0.0324033	0.955303	no
ama-mir-31	scaffold2790:35684-35755	OK	482724	364851	589087	-0.403892	0.245674	no	0.287283	0.596423	no	0.691175	0.18119	no
ama-mir-338	scaffold9018:17333-17396	OK	347091	656909	555159	0.920382	0.00726045	no	0.677589	0.220329	no	-0.242794	0.646163	no
ama-mir-338-2	scaffold4323:32109-32171	OK	86414.9	142739	119332	0.724024	0.0233406	no	0.46563	0.320834	no	-0.258395	0.531884	no
ama-mir-338-3	scaffold4323:32109-32171	OK	545.686	0	542.649	-1.79769e+308	0.228061	no	-0.00804987	0.99758	no	1.79769e+308	0.213421	no
ama-mir-33a	scaffold15903:464-531	OK	23239.4	64244.6	45774.9	1.467	4.13665e-07	yes	0.977985	0.0197188	no	-0.489017	0.16443	no
ama-mir-34a	scaffold22571:661-754	OK	7319.06	15525.6	16943.3	1.08492	0.0016692	yes	1.21098	0.0155381	no	0.126058	0.774277	no
ama-mir-352	scaffold847:53683-53753	OK	1688560	1780060	1997970	0.0761331	0.86577	no	0.242736	0.754142	no	0.166603	0.813171	no
ama-mir-3556b	scaffold1651:1902-1989	OK	0	352.613	451.061	1.79769e+308	0.129741	no	1.79769e+308	0.102855	no	0.355236	0.835779	no
ama-mir-3618	scaffold6416:20354-20443	OK	326.49	415.62	511.318	0.348227	0.770259	no	0.647184	0.597156	no	0.298957	0.775814	no
ama-mir-363	scaffold862:77423-77496	OK	1456520	3016300	2158730	1.05025	0.00208505	yes	0.567652	0.336645	no	-0.482597	0.40181	no
ama-mir-365-2	scaffold3799:30076-30170	OK	2308.44	1220.74	1282.93	-0.919158	0.100084	no	-0.847475	0.257815	no	0.0716825	0.925251	no
ama-mir-3676	Contig1128063:202-266	OK	301.869	0	545.396	-1.79769e+308	0.230147	no	0.853382	0.715798	no	1.79769e+308	0.132575	no
ama-mir-375	scaffold1289:128715-128786	OK	1522580	586348	2039670	-1.37669	2.09842e-06	yes	0.421816	0.474733	no	1.79851	0.0016529	no
ama-mir-429	scaffold4142:63615-63688	OK	168094	430599	385781	1.35708	0.000356891	yes	1.19852	0.0557995	no	-0.158564	0.789138	no
ama-mir-451	scaffold2249:40465-40527	OK	30028800	64685700	50861100	1.1071	0.00842807	no	0.760213	0.447948	no	-0.346885	0.717304	no
ama-mir-454a	scaffold3772:31574-31637	OK	212574	390818	391311	0.878536	0.01286	no	0.880353	0.134324	no	0.00181722	0.997434	no
ama-mir-454b	scaffold4098:105648-105740	OK	145486	357440	331281	1.29682	0.000350222	yes	1.18718	0.0578932	no	-0.109644	0.855293	no
ama-mir-455b	scaffold103:143503-143919	OK	703050	926377	750923	0.397972	0.315607	no	0.0950384	0.900865	no	-0.302934	0.6759	no
ama-mir-458	scaffold28:194062-194146	OK	2191.81	5215.24	4211.5	1.25061	0.0225234	no	0.942211	0.185486	no	-0.308401	0.594633	no
ama-mir-460	scaffold60:653030-653513	OK	28878	40670.2	29973.7	0.494003	0.133949	no	0.0537283	0.914491	no	-0.440275	0.33685	no
ama-mir-460a	scaffold60:653030-653513	OK	39170.7	113436	102463	1.53404	0.000172942	yes	1.38725	0.0127783	no	-0.146784	0.750983	no
ama-mir-489	scaffold1123:70949-71041	OK	203.781	561.461	327.968	1.46216	0.365728	no	0.686532	0.70489	no	-0.775631	0.550254	no
ama-mir-499	scaffold1219:18142-18223	OK	49698.4	118024	76040.4	1.24781	1.67053e-07	yes	0.613568	0.0934153	no	-0.63424	0.0672438	no
ama-mir-5096	Contig1035267:29-99	OK	0	608.419	922.952	1.79769e+308	0.0928429	no	1.79769e+308	0.0260654	no	0.60119	0.648579	no
ama-mir-5105	Contig582646:3742-3792	OK	1630420	2144740	1661170	0.395553	0.327031	no	0.0269559	0.963169	no	-0.368598	0.476277	no
ama-mir-5109	Contig582646:6238-6291	OK	4689010	6023700	5753190	0.361365	0.441297	no	0.295078	0.666497	no	-0.0662877	0.910765	no
ama-mir-551	scaffold256:9823-9887	OK	167558	235878	182044	0.493381	0.104521	no	0.119625	0.809026	no	-0.373756	0.42963	no
ama-mir-6236	Contig582646:5179-5257	OK	2031280	2036860	1584610	0.00395672	0.993677	no	-0.358261	0.631204	no	-0.362217	0.570324	no
ama-mir-6240	Contig582646:6295-6419	OK	439320	443293	403757	0.0129886	0.977419	no	-0.121786	0.847314	no	-0.134775	0.801076	no
ama-mir-6243	Contig582646:7219-7287	OK	576397	691316	650855	0.262283	0.53007	no	0.175273	0.757394	no	-0.0870096	0.859143	no
ama-mir-7	scaffold21643:3628-3720	OK	24506.2	39358.1	23635.3	0.683513	0.313876	no	-0.0522083	0.949197	no	-0.735721	0.306615	no
ama-mir-7-2	scaffold21643:3628-3720	OK	2148.9	5830.34	6789.91	1.43998	0.237084	no	1.6598	0.171779	no	0.219812	0.824243	no
ama-mir-7-4	scaffold220:287454-287529	OK	6279.35	11352	9316.56	0.85426	0.276436	no	0.569181	0.535816	no	-0.285079	0.701066	no
ama-mir-716a	Contig582646:5313-5422	OK	463386	363375	544472	-0.350753	0.472134	no	0.232645	0.755474	no	0.583397	0.373762	no
ama-mir-722	scaffold6065:11335-11417	OK	835.807	3802.05	4548.94	2.18554	0.0128209	no	2.44429	0.0120336	no	0.258754	0.68306	no
ama-mir-724	scaffold85226:149-234	OK	1980.87	2818.59	3706.26	0.508843	0.290371	no	0.903832	0.143541	no	0.394989	0.468952	no
ama-mir-730	scaffold1690:24298-24366	OK	627.56	612.956	899.603	-0.0339699	0.980213	no	0.519536	0.699345	no	0.553506	0.674991	no
ama-mir-749	scaffold767:121203-121246	OK	53779.9	77781.3	65846.4	0.532356	0.121413	no	0.292037	0.560328	no	-0.240319	0.585454	no
ama-mir-79	scaffold5957:35779-35853	OK	1622.35	4356.17	2410.35	1.42497	0.38481	no	0.571157	0.757298	no	-0.853816	0.515506	no
ama-mir-9-2	scaffold5079:13250-13831	OK	156.876	102.157	161.88	-0.618838	0.894519	no	0.0452974	0.990386	no	0.664136	0.894136	no
ama-mir-92a-1	scaffold54:256479-256555	OK	66842600	75472200	60567600	0.175178	0.699163	no	-0.142222	0.905865	no	-0.3174	0.783823	no
ama-mir-92a-2	scaffold269:97249-97311	OK	35683300	38091300	32458100	0.0942105	0.833815	no	-0.13667	0.89541	no	-0.23088	0.815432	no
ama-mir-92b	scaffold3952:31696-31768	OK	8315210	11351000	6680270	0.448995	0.311353	no	-0.315845	0.74624	no	-0.76484	0.408291	no
ama-mir-96	scaffold4017:11004-11091	OK	1187.87	2144.73	4058.73	0.852425	0.112473	no	1.77266	0.00582435	no	0.920231	0.0967505	no
ama-mir-98	scaffold13377:2074-2160	OK	815421	1111680	1666610	0.447125	0.225719	no	1.0313	0.123589	no	0.58417	0.363069	no
ama-mir-99a	Contig1227773:50-101	OK	784122	988355	492748	0.333951	0.318192	no	-0.67023	0.225881	no	-1.00418	0.0629213	no
ama-mir-9a-2	scaffold673:150374-150456	OK	0	124.722	530.948	1.79769e+308	0.183994	no	1.79769e+308	0.0400318	no	2.08985	0.24618	no
fru-let-7a-3	scaffold11355:4254-4476	OK	240529	314948	277003	0.3889	0.284103	no	0.203688	0.747526	no	-0.185212	0.760781	no
fru-let-7d	scaffold29559:2266-2360	OK	126571	185954	222253	0.555005	0.116799	no	0.812256	0.168686	no	0.257251	0.651338	no
mdo-let-7a-3	scaffold1506:81556-81699	OK	1257920	1729370	1466390	0.459216	0.208087	no	0.221233	0.724359	no	-0.237983	0.692959	no
mmu-let-7c-2	scaffold1506:81556-81699	OK	3058.46	5599.25	5533.11	0.872431	0.156126	no	0.855289	0.260319	no	-0.0171426	0.978681	no
oan-let-7e	scaffold5891:4142-4242	OK	906594	1481990	1418150	0.709011	0.116643	no	0.645482	0.425797	no	-0.0635284	0.932836	no
oan-let-7f-1	scaffold10:418737-418834	OK	543782	1140950	1193470	1.06914	0.013673	no	1.13406	0.153654	no	0.0649227	0.930559	no
ola-let-7a-2	scaffold5891:3661-3895	OK	182933	247332	211235	0.435132	0.218448	no	0.207534	0.72646	no	-0.227598	0.690631	no
ola-let-7a-3	Contig293867:79-241	OK	1425140	2421770	2388810	0.76496	0.0999029	no	0.745189	0.41289	no	-0.0197711	0.981484	no
ola-let-7e	scaffold11355:5322-5405	OK	1738270	2787200	2784420	0.68117	0.133738	no	0.679726	0.402371	no	-0.00144398	0.99847	no
sha-let-7g	scaffold106:108428-108528	OK	135581	335062	359802	1.30528	0.00148954	yes	1.40805	0.0517814	no	0.102774	0.880181	no
sha-let-7i	scaffold11487:9886-10007	OK	60901.9	142059	169866	1.22193	0.000701385	yes	1.47984	0.0229044	no	0.257905	0.682599	no
