# Supplementary material for: MicroRNA-Sequence Profiling Reveals Novel Osmoregulatory MicroRNA Expression Patterns in Catadromous Eel Anguilla marmorata
Source: PLoS One. 2015 Aug 24;10(8):e0136383. doi: 10.1371/journal.pone.0136383 (PMC4547744; doi:10.1371/journal.pone.0136383)
Supplement: S8 Table — (XLSX) [file pone.0136383.s008.xlsx]

## Sheet: Sheet1
S8 Table. The novel miRNA in different salinities.
Novel miRNA	miRDeep2 score	estimated probability that the miRNA candidate is a true positive	total(read count)	mature read count	loop(read count)	star(read count)	randfold p-value	example miRBase miRNA with the same seed	consensus(mature sequence)	consensus(star sequence)	consensus(precursor sequence)
ama-miR-nov495	854021	97 +/- 1%	1675116	1671887	0	3229	yes	mmu-miR-191-5p	uaacggaacccauaaugcagcug	cuggauguggauuccguuucc	uaacggaacccauaaugcagcuguaacugacagcggcagcuggauguggauuccguuucc
ama-miR-nov310	369855	97 +/- 1%	725446	725256	0	190	yes	hsa-miR-25-3p	uauugcacuugucccggccugu	gguggggauggguagcaaugcu	gguggggauggguagcaaugcuguuuucuggagagguauugcacuugucccggccugu
ama-miR-nov147	362096	97 +/- 1%	710226	710029	0	197	yes	hsa-miR-25-3p	uauugcacuugucccggccugu	gguugggaugaguagcaauccu	gguugggaugaguagcaauccuguacauuggugaaguauugcacuugucccggccugu
ama-miR-nov557	155124	97 +/- 1%	304261	303846	6	409	yes	cel-let-7-5p	ugagguaguagguuguauaguu	uauacaacuuacugucuuuccu	ugagguaguagguuguauaguuuuagggucacgcccuuccugucagauaacuauacaacuuacugucuuuccu
ama-miR-nov514	154532	97 +/- 1%	303100	302709	4	387	yes	cel-let-7-5p	ugagguaguagguuguauaguu	cuauacaaccuacugucuuucu	ugagguaguagguuguauaguuuuagggucacacccacacugggagauaacuauacaaccuacugucuuucu
ama-miR-nov479	154364	97 +/- 1%	302770	301432	1	1337	yes	cel-let-7-5p	ugagguaguagguuguauaguu	cuauacagucuauugccuuccu	ugagguaguagguuguauaguuuggugggagggauugcauccuguucaggugauaacuauacagucuauugccuuccu
ama-miR-nov404	134274	97 +/- 1%	263371	260899	0	2472	yes	-	acccguagauccgaacuugugg	caagcucguaucuauaggucu	acccguagauccgaacuuguggugacugugcacacaagcucguaucuauaggucu
ama-miR-nov158	90181.6	97 +/- 1%	176878	176762	0	116	yes	cel-lin-4-5p	ucccugagacccuuaaccuguga	caggugagguccucgggaac	ucccugagacccuuaaccugugaggucauuggaggucacaggugagguccucgggaac
ama-miR-nov57	90181.3	97 +/- 1%	176878	176762	0	116	yes	cel-lin-4-5p	ucccugagacccuuaaccuguga	caggugagguccucgggaac	ucccugagacccuuaaccugugagguuguuagaggucacaggugagguccucgggaac
ama-miR-nov355	89127.6	97 +/- 1%	174811	171946	0	2865	yes	mmu-miR-203-3p	gugaaauguuuaggaccacuug	gugguucuaaacaguucaaca	gugguucuaaacaguucaacaguucuuuaccaaaauugugaaauguuuaggaccacuug
ama-miR-nov412	88135.4	97 +/- 1%	172865	171946	0	919	yes	mmu-miR-203-3p	gugaaauguuuaggaccacuug	gugguucuuaacaguucaaca	gugguucuuaacaguucaacaguucauuaccaaauugugaaauguuuaggaccacuug
ama-miR-nov608	70792.4	97 +/- 1%	138847	138394	0	453	yes	hsa-miR-27a-3p	uucacagugguuaaguucug	gggcuuagcgcacgugugaaca	gggcuuagcgcacgugugaacacugugcauuccucauguucacagugguuaaguucug
ama-miR-nov533	67049.8	97 +/- 1%	131506	130508	1	997	yes	hsa-miR-27a-3p	uucacaguggcuaaguucug	gagcuuagcugauuggugaac	gagcuuagcugauuggugaacagugauugauuuccucuuuguucacaguggcuaaguucug
ama-miR-nov176	59166.8	97 +/- 1%	116045	77690	0	38355	yes	gga-miR-199b	caguagucugcacauugguu	cccaguguucagacuaccuguuc	cccaguguucagacuaccuguucaggaugauacugguguacaguagucugcacauugguu
ama-miR-nov598	58710.3	97 +/- 1%	115149	76832	0	38317	yes	gga-miR-199b	caguagucugcacauugguu	cccaguguucagacuaccuguuc	cccaguguucagacuaccuguucaggaaguagugguuguacaguagucugcacauugguu
ama-miR-nov298	58709.5	97 +/- 1%	115147	76832	0	38315	yes	gga-miR-199b	caguagucugcacauugguu	cccaguguucagacuaccuguuc	cccaguguucagacuaccuguucaggacguagcgguuguacaguagucugcacauugguu
ama-miR-nov166	58707.8	97 +/- 1%	115145	115035	1	109	yes	cel-miR-57-5p	uacccuguagauccgaauuugu	caaauucgugucuaggggagu	uacccuguagauccgaauuugugugaaaagacacucggucacaaauucgugucuaggggagu
ama-miR-nov257	58693	97 +/- 1%	115116	115034	0	82	yes	cel-miR-57-5p	uacccuguagauccgaauuugu	caaauucguaucuaggggagu	uacccuguagauccgaauuugugugacacucggucacaaauucguaucuaggggagu
ama-miR-nov422	53272.1	97 +/- 1%	104482	64192	0	40290	yes	cin-miR-4132-5p	caaugcaaccuacugccuuccc	ugagguaguagguugugugguu	ugagguaguagguugugugguuucagggcagugauauugccccauuggcagauaacaaugcaaccuacugccuuccc
ama-miR-nov131	52686.4	97 +/- 1%	103333	103171	1	161	yes	cel-let-7-5p	ugagguaguagauuggauaguu	cuaugcaaucuacugucuuucc	ugagguaguagauuggauaguugugggguaugugcccucccucugagauaacuaugcaaucuacugucuuucc
ama-miR-nov478	52663.7	97 +/- 1%	103289	103171	0	118	yes	cel-let-7-5p	ugagguaguagauuggauaguu	cuauacaaucuacugucuuucc	ugagguaguagauuggauaguugugggguuugcauccccucucugagguaacuauacaaucuacugucuuucc
ama-miR-nov372	49067.4	97 +/- 1%	96235	42064	0	54171	yes	mmu-miR-126-5p	cauuauuacuuuugguacgcg	ucguaccgugaguaauaaugca	cauuauuacuuuugguacgcgcuaugccacucucaacucguaccgugaguaauaaugca
ama-miR-nov342	48052	97 +/- 1%	94243	93188	10	1045	yes	gga-miR-1772-5p	agcugccagcugaagaacugu	guucuucacuggcaagcuuu	guucuucacuggcaagcuuuauguccgugugucccagcuaaagcugccagcugaagaacugu
ama-miR-nov589	47800.5	97 +/- 1%	93749	83035	1	10713	yes	hsa-miR-30a-5p	uguaaacauccuugacuggaagcu	cuuucagucggauguuugcagc	uguaaacauccuugacuggaagcuggugcagaugagggggcuuucagucggauguuugcagc
ama-miR-nov4	47615.8	97 +/- 1%	93387	83034	0	10353	yes	hsa-miR-30a-5p	uguaaacauccuugacuggaagcu	cuuucagucggauguuugcagc	uguaaacauccuugacuggaagcuggucgacgagucgggcuuucagucggauguuugcagc
ama-miR-nov602	42768.3	97 +/- 1%	83879	82832	2	1045	yes	gga-miR-1772-5p	agcugccagcugaagaacugc	guucuucacuggcaagcuuu	guucuucacuggcaagcuuuauguccauguguccucgcuaaagcugccagcugaagaacugc
ama-miR-nov47	42135	97 +/- 1%	82637	82339	1	297	yes	hsa-miR-15a-5p	uagcagcacgucaugguuugu	cagaccaugaggagcugccccu	uagcagcacgucaugguuuguagagacauggagaugcagaccaugaggagcugccccu
ama-miR-nov85	35265	97 +/- 1%	69170	69093	0	77	no	hsa-miR-15a-5p	uagcagcacgucaugguuugu	cagacuacgaggugcugccucu	uagcagcacgucaugguuuguugugauaugaagauacagacuacgaggugcugccucu
ama-miR-nov75	34061.1	97 +/- 1%	66801	66614	0	187	yes	dme-miR-133-3p	uugguccccuucaaccagcugu	gcugguaaaauggaaccaaau	gcugguaaaauggaaccaaaucaccucuucaauggauuugguccccuucaaccagcugu
ama-miR-nov155	34060.7	97 +/- 1%	66801	66614	0	187	yes	dme-miR-133-3p	uugguccccuucaaccagcugu	gcugguaaaauggaaccaaau	gcugguaaaauggaaccaaaucaacuguucaauggauuugguccccuucaaccagcugu
ama-miR-nov71	33693.7	97 +/- 1%	66080	65932	0	148	yes	cel-lin-4-5p	ucccugagacccuaacucguga	cggguucggcucuugggauc	ucccugagacccuaacucgugagcucuuuguaucaaaaaucacggguucggcucuugggauc
ama-miR-nov97	32944.6	97 +/- 1%	64610	61296	3143	171	yes	mmu-miR-146a-5p	ugagaacugaauuccauagaugg	ucuauggacucagcucuuuu	ugagaacugaauuccauagauggcggauaagacagaaaaacccaucuauggacucagcucuuuu
ama-miR-nov445	31422.7	97 +/- 1%	61625	61575	0	50	yes	mmu-miR-146a-5p	ugagaacugaauuccauagaugg	ucuaugggcucaguucuuaug	ugagaacugaauuccauagauggugagucaaggauugcccaucuaugggcucaguucuuaug
ama-miR-nov323	29704.1	97 +/- 1%	58254	57930	0	324	yes	hsa-miR-101-3p	uacaguacugugauaacugaag	ucaguuaucacagugcugaugc	ucaguuaucacagugcugaugcuguccaucuuaaagguacaguacugugauaacugaag
ama-miR-nov184	29672.9	97 +/- 1%	58193	57930	0	263	yes	hsa-miR-101-3p	uacaguacugugauaacugaag	ucaguucucacagugcugaugcu	ucaguucucacagugcugaugcuguccauuucaaagguacaguacugugauaacugaag
ama-miR-nov224	25762.5	97 +/- 1%	50533	50503	0	30	no	gga-miR-1782	acauucauugcugucggugggu	cuugccggacaaugaauggaaac	acauucauugcugucgguggguuuucacuugguucugacuugccggacaaugaauggaaac
ama-miR-nov389	25487.1	97 +/- 1%	49986	49977	0	9	yes	gga-miR-1782	acauucauugcugucggugggu	ucgcccaacaaugaaugaaaac	acauucauugcugucgguggguuuugaauuuuugacucgcccaacaaugaaugaaaac
ama-miR-nov21	25239.1	97 +/- 1%	49496	49119	0	377	yes	asu-lin-4-3p	acaguaagaguuuaugugcug	gcacaugggcucuugcgguaca	acaguaagaguuuaugugcugcugguccucgugucagcacaugggcucuugcgguaca
ama-miR-nov137	24014.4	97 +/- 1%	47095	42151	0	4944	yes	mmu-miR-126-5p	cauuauuacuuuugguacgcg	ucguaccgugaguaauaaug	cauuauuacuuuugguacgcgcugagcuucucaaacucguaccgugaguaauaaug
ama-miR-nov441	22449	97 +/- 1%	44024	43982	0	42	yes	cel-let-7-5p	ugagguaguaguuuguauaguu	cuauacagccuacugucuuucc	ugagguaguaguuuguauaguuuuaggaucacaccagaucugggagauaacuauacagccuacugucuuucc
ama-miR-nov513	22382.5	97 +/- 1%	43893	43817	0	76	yes	cel-let-7-5p	ugagguaguagauuguauaguu	cuauacaaucuauugccuuccc	ugagguaguagauuguauaguugugggguagugauuuuuacccuguuuggaagauaacuauacaaucuauugccuuccc
ama-miR-nov3	19912.1	97 +/- 1%	39048	38771	0	277	yes	dre-miR-725	uucagucauuguuucugguagc	ggcuggaaacguugccugaga	ggcuggaaacguugccugagaugugcacgugcauuucagucauuguuucugguagc
ama-miR-nov429	19679.7	97 +/- 1%	38599	38074	0	525	yes	-	agguccaaccucacaugcccu	gcugugugaggucagaccuauc	agguccaaccucacaugcccuguaaggcugaaggaaggcugugugaggucagaccuauc
ama-miR-nov192	19087.4	97 +/- 1%	37432	36511	0	921	yes	mmu-miR-141-3p	uaacacugucugguaacgauguu	caucuuacccgacagugcugga	caucuuacccgacagugcuggacuguacacagcguguucuaacacugucugguaacgauguu
ama-miR-nov69	19045.5	97 +/- 1%	37348	36508	0	840	yes	mmu-miR-141-3p	uaacacugucugguaacgauguu	caucuuaccugacagugcugga	caucuuaccugacagugcuggacuguaccugugugaucuaacacugucugguaacgauguu
ama-miR-nov483	18970.1	97 +/- 1%	37200	37138	3	59	yes	cel-let-7-5p	ugagguaguagguuguaugguu	uauacagccuucuagcuuuccu	ugagguaguagguuguaugguuuagaauuacacccugggaguuaacuauacagccuucuagcuuuccu
ama-miR-nov293	18799.3	97 +/- 1%	36866	36862	0	4	yes	hsa-miR-375	uuuguucguucggcucgcguua	cacguugagccucacguaca	cacguugagccucacguacaauaccugaagaugaaguuuuguucguucggcucgcguua
ama-miR-nov452	18797	97 +/- 1%	36863	36862	0	1	yes	hsa-miR-375	uuuguucguucggcucgcguua	cguugagccacacguacaauac	cguugagccacacguacaauaccuaaagcugauguuuuguucguucggcucgcguua
ama-miR-nov53	16779.9	97 +/- 1%	32905	27344	0	5561	yes	sja-miR-3505	ggacuguccaaccugagaaug	ucucagguuugucagcccaag	ggacuguccaaccugagaauggugaaauaugaggucaaucucagguuugucagcccaag
ama-miR-nov9	16544.3	97 +/- 1%	32442	32422	0	20	yes	hsa-miR-19a-3p	ugugcaaacccaugcaaaacug	gcuuugcuggggggcagucagc	gcuuugcuggggggcagucagcuugcgcgucagggccgcugugcaaacccaugcaaaacug
ama-miR-nov91	16352.9	97 +/- 1%	32074	23427	0	8647	yes	-	gcuacaucuggcuacugggucuc	ugcucaguagucaguguagaucc	ugcucaguagucaguguagauccugugccaaucagcagcuacaucuggcuacugggucuc
ama-miR-nov335	16352.3	97 +/- 1%	32073	23423	0	8650	yes	-	gcuacaucuggcuacugggucuc	ugcucaguagucaguguagaucc	ugcucaguagucaguguagauccuguguugcaaucaguagcuacaucuggcuacugggucuc
ama-miR-nov420	15765.1	97 +/- 1%	30913	30500	0	413	yes	hsa-miR-30a-5p	uguaaacauccuacacucucagcu	cugggagugggguguuugcgcu	uguaaacauccuacacucucagcuguggccuugugggaggcugggagugggguguuugcgcu
ama-miR-nov17	15626.7	97 +/- 1%	30642	30500	0	142	yes	hsa-miR-30a-5p	uguaaacauccuacacucucagcu	cugggagagggguguuuacgcu	uguaaacauccuacacucucagcugugacaucauggagcugggagagggguguuuacgcu
ama-miR-nov193	15608.3	97 +/- 1%	30606	30487	0	119	yes	dme-miR-8-3p	uaauacugccugguaaugauga	caucuuacgaggcaguuuugga	caucuuacgaggcaguuuuggaugucaugacucucucuaauacugccugguaaugauga
ama-miR-nov84	14321.3	97 +/- 1%	28082	27344	0	738	yes	sja-miR-3505	ggacuguccaaccugagaaug	ucucagguuugucagcccaua	ggacuguccaaccugagaauggugaaaucgagugucaaucucagguuugucagcccaua
ama-miR-nov146	14069.5	97 +/- 1%	27588	27565	0	23	yes	hsa-miR-19a-3p	ugugcaaauccaugcaaaacug	guuuugcugguuugcauucag	guuuugcugguuugcauucagcuucaguucuggugcugugcaaauccaugcaaaacug
ama-miR-nov311	14035.6	97 +/- 1%	27521	27498	0	23	yes	hsa-miR-19a-3p	ugugcaaauccaugcaaaacug	guuuugcugguuugcauuccgc	guuuugcugguuugcauuccgcuguacuuauguugcugugcaaauccaugcaaaacug
ama-miR-nov206	12354.3	97 +/- 1%	24224	24217	0	7	yes	mmu-miR-182-5p	uuuggcaaugguagaacucacacu	ugguucuagacuugccaacu	uuuggcaaugguagaacucacacuggugagguagauggauccggugguucuagacuugccaacu
ama-miR-nov512	12327.2	97 +/- 1%	24170	21746	0	2424	yes	hsa-let-7a-3p	cuauacaaccugcugccuuucu	gagguagcagauugcauaguu	gagguagcagauugcauaguuguagggcagggauuuugccccaguggagauaacuauacaaccugcugccuuucu
ama-miR-nov497	12278.3	97 +/- 1%	24074	23911	1	162	yes	cel-let-7-5p	ugagguaguuguuuguacaguu	cuguacaggccacugccuugcc	ugagguaguuguuuguacaguuugagggucugugauuccgcccgguucuggagcuaacuguacaggccacugccuugcc
ama-miR-nov197	11234.5	97 +/- 1%	22027	15817	0	6210	yes	mmu-miR-130a-3p	cagugcaauaaugaaagggcau	ccucuuucccuguugcacuacu	ccucuuucccuguugcacuacuguuggagcagcuagcagugcaauaaugaaagggcau
ama-miR-nov318	9529.7	97 +/- 1%	18684	18523	0	161	yes	hsa-miR-30a-5p	uguaaacauccuacacucagcu	cugggcgaaggguguuuacuuu	uguaaacauccuacacucagcuguagccugugaaggcugggcgaaggguguuuacuuu
ama-miR-nov477	9358.7	97 +/- 1%	18347	18302	0	45	yes	cel-let-7-5p	ugagguaguaguuugugcuguu	cugcgcaagcuacugccuug	ugagguaguaguuugugcuguuggucggguagugacauugcccgcuauggagaugacugcgcaagcuacugccuug
ama-miR-nov373	9140.5	97 +/- 1%	17927	17913	0	14	yes	-	ucacauugccagggauuucc	ggguuccuggcaccgugauuu	ggguuccuggcaccgugauuuggugcaaaaacagaaacaaaaaucacauugccagggauuucc
ama-miR-nov59	9138.2	97 +/- 1%	17922	17913	0	9	yes	-	ucacauugccagggauuucc	ugggucucuggcaccgugauu	ugggucucuggcaccgugauuugauuaaaaaaucaaaaaacuuaaaucacauugccagggauuucc
ama-miR-nov448	8796.3	97 +/- 1%	17245	15817	0	1428	yes	mmu-miR-130a-3p	cagugcaauaaugaaagggcau	cucuuucccuguugcacuacu	cucuuucccuguugcacuacuguuagucgcagcuagcagugcaauaaugaaagggcau
ama-miR-nov288	8602.3	97 +/- 1%	16871	16763	0	108	yes	-	ucacauugccagggauuucc	gggauuccuggcagagugauuu	gggauuccuggcagagugauuuggguuuaugucauuaaaucacauugccagggauuucc
ama-miR-nov253	8332.2	97 +/- 1%	16334	15573	0	761	yes	mmu-miR-146a-5p	ugagaacugaauuccaaggguug	gccccuggaucucaguucuuca	ugagaacugaauuccaaggguugugaguuccuccucagccccuggaucucaguucuuca
ama-miR-nov198	8167.7	97 +/- 1%	16012	15968	0	44	yes	mmu-miR-130a-3p	uagugcaauauugcuuauagggu	cccuaucaauauugccucugc	cccuaucaauauugccucugcuuuuuuguguauaaauggaguagugcaauauugcuuauagggu
ama-miR-nov442	7878.4	97 +/- 1%	15444	11220	0	4224	yes	cel-let-7-5p	ugagguaguaaguuguguuguu	cuauacaacuuacugccuuccg	ugagguaguaaguuguguuguuguuggggacugggauaaagcgcccccuacuggagauaacuauacaacuuacugccuuccg
ama-miR-nov403	7830.2	97 +/- 1%	15350	15235	2	113	yes	cel-let-7-5p	ugagguaguagguuguacaguu	cuguacagccuccuagcuuucc	ugagguaguagguuguacaguuuagaauuacaccacgggagauaacuguacagccuccuagcuuucc
ama-miR-nov494	7761.7	97 +/- 1%	15217	11838	0	3379	yes	bta-miR-425-5p	augacacguuuucucccgguucg	caucgggaaaaucgugucagccc	augacacguuuucucccgguucgccagacacaaaaaagccaucgggaaaaucgugucagccc
ama-miR-nov330	6877.5	97 +/- 1%	13481	13424	24	33	yes	hsa-miR-15a-5p	uagcagcacguaaauauuggag	ccaguauugaucgugcugcugaa	uagcagcacguaaauauuggaguuugaccacugcugaugucuccaguauugaucgugcugcugaa
ama-miR-nov527	6632.1	97 +/- 1%	13020	12910	87	23	no	kshv-miR-K12-10b	ggguguugcuaggugguugcua	gguugcuauggaguucuaug	gguugcuauggaguucuaugcaguugauagaguguugcuagguguuuguuaggguauucaaggugguugauaggguguugcuaggugguugcua
ama-miR-nov248	6468.2	97 +/- 1%	12679	12375	0	304	yes	hsa-miR-4310	gcagcauuguacagggcuauga	gccucuuuacggugcugccuugu	gccucuuuacggugcugccuuguagaauccauaucaagcagcauuguacagggcuauga
ama-miR-nov340	6017.7	97 +/- 1%	11796	10314	0	1482	yes	mmu-miR-144-3p	uacaguauagaugauguacu	ggauaucaccguauacugu	ggauaucaccguauacuguaaguucauuacugagacacuacaguauagaugauguacu
ama-miR-nov582	5655.1	97 +/- 1%	11094	11093	0	1	no	kshv-miR-K12-10b	ggguguugcuaggugguugcua	guugcuaugcaauucuaag	ggguguugcuaggugguugcuauggaguucucugcgguugcuagggcguuucuuguugcuaugcaauucuaag
ama-miR-nov28	5475.9	97 +/- 1%	10732	10731	0	1	yes	dre-miR-725	uucagucauuguuucugguggu	ggccagaaaucuugccugaaau	ggccagaaaucuugccugaaauuuccagaagaauuucagucauuguuucugguggu
ama-miR-nov233	4922.4	97 +/- 1%	9653	9593	0	60	yes	-	acuggcccgcaaagucccgcu	cgggauuuugggggcuagaug	cgggauuuugggggcuagaugaguuuuauuacaauccaacuggcccgcaaagucccgcu
ama-miR-nov391	4855.7	97 +/- 1%	9524	8164	0	1360	no	hsa-miR-210	cugugcgugugacagcggcu	gccacugacuaacgcacauug	gccacugacuaacgcacauugcgcuuucccacauuccacugugcgugugacagcggcu
ama-miR-nov347	4855.1	97 +/- 1%	9523	8164	0	1359	no	hsa-miR-210	cugugcgugugacagcggcu	gccacugacuaacgcacauug	gccacugacuaacgcacauugcgccuguuccuuuuccacugugcgugugacagcggcu
ama-miR-nov488	4852.1	97 +/- 1%	9519	9337	0	182	no	mmu-miR-152-3p	ucagugcauaacagaacuuuga	caaguucugugauacacuuuggcu	caaguucugugauacacuuuggcugugcauuugaggcggucagugcauaacagaacuuuga
ama-miR-nov407	4564.9	97 +/- 1%	8946	8789	0	157	yes	cel-miR-49-3p	uagcaccauuugaaaucgguua	ccgauuucuucugguguucaga	ccgauuucuucugguguucagagucuucuaaaguuucuagcaccauuugaaaucgguua
ama-miR-nov135	4562.3	97 +/- 1%	8940	8156	0	784	yes	cel-miR-49-3p	uagcaccauuugaaaucgguua	cugauuucuguuggugcguaga	cugauuucuguuggugcguagaucccucuguggccucuagcaccauuugaaaucgguua
ama-miR-nov439	4311	97 +/- 1%	8448	8156	0	292	yes	cel-miR-49-3p	uagcaccauuugaaaucgguua	cugauuucuucuggugcauaga	cugauuucuucuggugcauagagucaccuguacuuucuagcaccauuugaaaucgguua
ama-miR-nov350	4088.7	97 +/- 1%	8012	7939	0	73	yes	mmu-miR-152-3p	ucagugcacuacagaacuuugu	aaguucuguaacacguggacu	aaguucuguaacacguggacucugaauacuauagaagucagugcacuacagaacuuugu
ama-miR-nov94	3792.6	97 +/- 1%	7430	7397	0	33	yes	rno-miR-338-3p	uccagcaucagugauuuuguug	acaacauccugaugcugucugagu	acaacauccugaugcugucugagugagauggcaaaagcuccagcaucagugauuuuguug
ama-miR-nov46	3781.9	97 +/- 1%	7417	7387	0	30	no	hsa-miR-15a-5p	uagcagcacguaaacacugga	caguguugcuguucugcucca	uagcagcacguaaacacuggaguugggcugccguauccaguguugcuguucugcucca
ama-miR-nov181	3755.2	97 +/- 1%	7362	7274	0	88	yes	rno-miR-338-3p	uccagcaucagugauuuuguug	acaauauccugaugcugcccga	acaauauccugaugcugcccgagugcaucucacagacuccagcaucagugauuuuguug
ama-miR-nov222	3578.3	97 +/- 1%	7011	6609	0	402	yes	mmu-miR-130a-3p	cagugcaauguuaaaagggca	gccccuuuuauguuguacuacu	gccccuuuuauguuguacuacugguaacccuguaaugaaagcagugcaauguuaaaagggca
ama-miR-nov139	3459.9	97 +/- 1%	6785	6775	0	10	yes	-	ucacauugccagggauuacc	ggguuccuggcacggugauuu	ggguuccuggcacggugauuugugaauucugguuaaaaucacauugccagggauuacc
ama-miR-nov42	3221.3	97 +/- 1%	6312	6274	4	34	yes	bta-miR-363	auugcacgguauccaucugu	cggguggaugacuuugcaauuuu	cggguggaugacuuugcaauuuuaaugaaucgugaaaaccuccaaaaaaauugcacgguauccaucugu
ama-miR-nov90	3219.7	97 +/- 1%	6309	6274	0	35	yes	bta-miR-363	auugcacgguauccaucugu	cggguggaugacuuugcaauuuu	cggguggaugacuuugcaauuuuagugauuuacaagacuucaaaaaauugcacgguauccaucugu
ama-miR-nov200	3209.6	97 +/- 1%	6287	6254	0	33	yes	mmu-miR-130a-3p	cagugcaauauuaaaagggca	gcccuuuuucucuuguacuacu	gcccuuuuucucuuguacuacugggaaaugagaugagcagugcaauauuaaaagggca
ama-miR-nov449	3207.3	97 +/- 1%	6283	6254	0	29	yes	mmu-miR-130a-3p	cagugcaauauuaaaagggca	gcccuuuuucuguuguacuac	gcccuuuuucuguuguacuacuagaaaaucagaugagcagugcaauauuaaaagggca
ama-miR-nov312	3112.3	97 +/- 1%	6097	5776	0	321	yes	hsa-miR-17-5p	uaaagugcugauagugcagguag	cugcaguaugagcacuugaagu	uaaagugcugauagugcagguaguuuuuggucaucuacugcaguaugagcacuugaagu
ama-miR-nov517	3110	97 +/- 1%	6115	6114	0	1	no	-	uguugcuaggugguugcua	ggaguucuaugugguugcaa	ggaguucuaugugguugcaaugguguugcuaggugguugcua
ama-miR-nov289	3086.6	97 +/- 1%	6054	5375	0	679	no	hsa-miR-24-3p	uggcucaguucagcaggaac	ugccuacugagcugauaacagu	ugccuacugagcugauaacaguugauguaaugagcacuggcucaguucagcaggaac
ama-miR-nov204	2890.9	97 +/- 1%	5662	5636	0	26	yes	mmu-miR-183-5p	uauggcacugguagaauucacug	ugaauuaccauagggccauaca	uauggcacugguagaauucacugugaaagcgcaccaucagugaauuaccauagggccauaca
ama-miR-nov395	2883.4	97 +/- 1%	5647	5636	0	11	yes	mmu-miR-183-5p	uauggcacugguagaauucacug	ugaauuaccauagagccauaaa	uauggcacugguagaauucacugugaaaccgcaccaucagugaauuaccauagagccauaaa
ama-miR-nov599	2728.1	97 +/- 1%	5365	4250	2	1113	yes	-	uguugcuaggugguugcua	guugcuaggugguugcua	uguugcuaggugguugcuauggaguuugaggugguugcuaggugguugcua
ama-miR-nov520	2509.6	97 +/- 1%	4934	3939	987	8	no	-	uguugcuaggugguugcua	ggcauuugcuauggagugauagg	ggcauuugcuauggagugauaggugguugcuaggguguugcuaggcuauucuaggugguugcuaagauguugcuaggugguugcua
ama-miR-nov143	2478.9	97 +/- 1%	4854	4832	0	22	yes	hsa-miR-17-5p	caaagugcuuacagugcagguag	cugcaguggaggcacuucuagc	caaagugcuuacagugcagguaguacuauggaauaucuacugcaguggaggcacuucuagc
ama-miR-nov314	2474	97 +/- 1%	4845	4832	0	13	yes	hsa-miR-17-5p	caaagugcuuacagugcagguag	cugcagugaaggcacuucuagc	caaagugcuuacagugcagguaguacuauggaauaucuacugcagugaaggcacuucuagc
ama-miR-nov89	2258.9	97 +/- 1%	4422	4419	0	3	yes	hsa-miR-19a-3p	ugugcaaauccaugcaaaacuc	guuuugcagguuugcauccagcu	guuuugcagguuugcauccagcuugugagaauugugcugugcaaauccaugcaaaacuc
ama-miR-nov583	2144.1	97 +/- 1%	4197	4191	0	6	yes	mmu-miR-184-3p	uggacggagaacugauaagggc	ccuuaucacuuuuccaguccagc	ccuuaucacuuuuccaguccagcuaaccgcucugaauccguuggacggagaacugauaagggc
ama-miR-nov331	2071.1	97 +/- 1%	4053	3998	0	55	yes	hsa-miR-15a-5p	uagcagcacagaaugguuugu	caggccgugcugugcugccgca	uagcagcacagaaugguuuguggguuguacugagaugcaggccgugcugugcugccgca
ama-miR-nov299	2035.2	97 +/- 1%	3983	3715	0	268	yes	cel-miR-72-5p	uggcaagauguuggcauagcug	ugcuaugcuuucauauugccagc	uggcaagauguuggcauagcuguugaguucuggguccugcuaugcuuucauauugccagc
ama-miR-nov273	1998.1	97 +/- 1%	3910	3908	0	2	yes	dre-miR-456	caggcugguuagaugguugucg	gcaggcaucuucccagccuaca	gcaggcaucuucccagccuacauguggauccaggaaucugcaggcugguuagaugguugucg
ama-miR-nov30	1827.3	97 +/- 1%	3576	3555	2	19	yes	hsa-miR-503-5p	uagcagcgcaucaugguuugc	aucauuauuugcugcuuu	uagcagcgcaucaugguuugcaguucugcacuaaaaggugcaaaucauuauuugcugcuuu
ama-miR-nov245	1775.9	97 +/- 1%	3482	3450	0	32	yes	-	gcuacaucugauuacugggucu	cucaguauucaggguaggauc	cucaguauucaggguaggaucugugugaaaaucaaauacagcuacaucugauuacugggucu
ama-miR-nov385	1742.5	97 +/- 1%	3409	2930	1	478	yes	hsa-miR-15a-5p	uagcagcacaucaugguuugua	caaaccauucugugcuguuacu	uagcagcacaucaugguuuguaggcuucaggacacuuuccaaaccauucugugcuguuacu
ama-miR-nov73	1653.5	97 +/- 1%	3236	2928	0	308	yes	hsa-miR-499a-5p	uuaagacuugcagugauguuu	acaucacuuuaagucugugcu	uuaagacuugcagugauguuuagagaacuugacacaugaacaucacuuuaagucugugcu
ama-miR-nov466	1650.7	97 +/- 1%	3230	2928	0	302	yes	hsa-miR-499a-5p	uuaagacuugcagugauguuu	acaucacuuuaagucugugcu	uuaagacuugcagugauguuuagggacaaugacacaugaacaucacuuuaagucugugcu
ama-miR-nov145	1573.7	97 +/- 1%	3079	2758	0	321	yes	hsa-miR-17-5p	uaaagugcuuauagugcagguag	cugcaguaugagcacuugaagu	uaaagugcuuauagugcagguaguuuuuagucaucuacugcaguaugagcacuugaagu
ama-miR-nov121	1448.7	97 +/- 1%	2833	2437	0	396	yes	mmu-miR-152-3p	ucagugcauaacagaacuuug	aguucugugauacacuccggcu	aguucugugauacacuccggcucucagacuguggcagucagugcauaacagaacuuug
ama-miR-nov580	1361	97 +/- 1%	2661	2653	0	8	yes	mmu-miR-204-5p	uucccuuugucauccuaugccu	gcagggacagcaaagggaugcu	uucccuuugucauccuaugccuggagcuagcaauaaggcagggacagcaaagggaugcu
ama-miR-nov227	1359.1	97 +/- 1%	2657	2653	0	4	yes	mmu-miR-204-5p	uucccuuugucauccuaugccu	gcagggacagcaaagggaagcu	uucccuuugucauccuaugccuggggcaagcaacaaggcagggacagcaaagggaagcu
ama-miR-nov463	1349.3	97 +/- 1%	2638	2627	0	11	yes	cel-miR-49-3p	uagcaccauuugaaaucgguu	ccgauuuccucugguguucaga	ccgauuuccucugguguucagagucggcugcaguuuucuagcaccauuugaaaucgguu
ama-miR-nov252	1334.2	97 +/- 1%	2615	2524	0	91	yes	-	uuugcagaaacguuucagauuu	ucugaaacguuuuuugccaaaa	ucugaaacguuuuuugccaaaaauguuuccaugguaaagggguuuuuugcagaaacguuucagauuu
ama-miR-nov120	1308.6	97 +/- 1%	2566	2524	0	42	yes	-	uuugcagaaacguuucagauuu	uuugaaacguuuuagccaaa	uuugaaacguuuuagccaaaaauguuuccaugguaacgguguuuuuugcagaaacguuucagauuu
ama-miR-nov609	1216.2	97 +/- 1%	2376	2354	9	13	yes	hsa-miR-33a-5p	gugcauugucguugcauugca	caaugugucugcagugcagc	gugcauugucguugcauugcaugacccuccggcccagugcaaugugucugcagugcagc
ama-miR-nov104	1086.4	97 +/- 1%	2122	1324	2	796	yes	gga-miR-6563-5p	cuuggucgaagcuccucagu	ugaggaguuuggaacaaguaua	cuuggucgaagcuccucaguggcuguuacagauaaaccugaggaguuuggaacaaguaua
ama-miR-nov421	1063.8	97 +/- 1%	2078	1973	4	101	yes	osa-miR1867	guuuuuuuagguuuugauuuu	aucaaaaccuaaagaaaaug	guuuuuuuagguuuugauuuuuaugaccuuuagaugagaaaaucaaaaccuaaagaaaaug
ama-miR-nov554	1009	97 +/- 1%	1971	1962	0	9	yes	osa-miR1867	guuuuuuuagguuuugauuuu	aaucacugccuaaagaaagug	guuuuuuuagguuuugauuuuuuugacguucagaugagaaaaucacugccuaaagaaagug
ama-miR-nov425	1006.3	97 +/- 1%	1965	1940	0	25	yes	mmu-miR-155-5p	uuaaugcuaaucgugauaggggu	cuccuaccuguuagcauuagcc	uuaaugcuaaucgugauaggggugguuuucugaaggacuccuaccuguuagcauuagcc
ama-miR-nov70	892	97 +/- 1%	1741	1738	0	3	yes	dme-miR-8-3p	uaauacugccugguaaugccgc	ugucuuaccagacaugguuaga	ugucuuaccagacaugguuagaucuagauaucugugucuaauacugccugguaaugccgc
ama-miR-nov296	848.4	97 +/- 1%	1656	1646	0	10	yes	cin-miR-4216-5p	uagcucuuugaaugguacugc	gcgccauuuccagagcuaua	gcgccauuuccagagcuauaagcauaaugguugucauagcucuuugaaugguacugc
ama-miR-nov122	768.7	97 +/- 1%	1500	1098	0	402	yes	dre-miR-460-3p	cacagcgcauacaauguggaug	ccugcauuguacacacuguguga	ccugcauuguacacacugugugaaucaguucugcacacacagcgcauacaauguggaug
ama-miR-nov532	748.7	97 +/- 1%	1462	1037	394	31	yes	hma-miR-2022	guugcuaggugguugcua	cauugcuaggugguugcua	cauugcuaggugguugcuauggaaauaucggcaguugcuaguguucuaggugguugcuauggaguuuuaggcaguugcuaggugguugcua
ama-miR-nov144	720.9	97 +/- 1%	1406	1405	0	1	yes	hsa-miR-19a-3p	ugugcaaaucuaugcaaaacuga	guuuugcauaguugcauu	guuuugcauaguugcauuacaagaaaaauugaguugugcaaaucuaugcaaaacuga
ama-miR-nov313	720.6	97 +/- 1%	1406	1405	0	1	yes	hsa-miR-19a-3p	ugugcaaaucuaugcaaaacuga	guuuugcauaguugcacua	guuuugcauaguugcacuacaagaaaaauugaguugugcaaaucuaugcaaaacuga
ama-miR-nov217	712.5	97 +/- 1%	1389	1129	0	260	yes	bta-miR-2439-5p	acuggccuucaaagucccagu	ugggucuuugugggcaagguga	ugggucuuugugggcaaggugagucguauacagucucucaacuggccuucaaagucccagu
ama-miR-nov496	656.2	97 +/- 1%	1278	1223	0	55	yes	mmu-miR-135a-5p	uauggcuuuauauuccuaucuga	uauagggauggaagccaugca	uauggcuuuauauuccuaucugauuauccugaggguucauauagggauggaagccaugca
ama-miR-nov278	635.3	97 +/- 1%	1237	1213	2	22	yes	ccr-miR-457a	agcagcacaucaauauuggua	ccaguauggcuugugcugcucc	agcagcacaucaauauugguagcugcccccuuucugggcugccaguauggcuugugcugcucc
ama-miR-nov108	542.4	97 +/- 1%	1055	799	0	256	yes	hsa-miR-938	agcccuuaccccaaaaagcau	cuuuuugcggucugggcuugc	cuuuuugcggucugggcuugcuguucaugacuaucaagcugggaagcccuuaccccaaaaagcau
ama-miR-nov190	522.6	97 +/- 1%	1016	760	0	256	yes	hsa-miR-938	agcccuuaccccaaaaagcau	cuuuuugcggucugggcuugc	cuuuuugcggucugggcuugcuguucccucagccugcagccaggaagcccuuaccccaaaaagcau
ama-miR-nov86	507.9	97 +/- 1%	988	970	0	18	yes	hsa-miR-15a-5p	uagcagcacguaaauacugga	caguguugucguucugcucca	uagcagcacguaaauacuggaguugagcuguaucagguauccaguguugucguucugcucca
ama-miR-nov126	441.2	97 +/- 1%	857	855	0	2	yes	mmu-miR-194-5p	uguaacagcaacuccaugugga	ccaguggagcugcuguuaucug	uguaacagcaacuccauguggaaguuauuuguguuccaguggagcugcuguuaucug
ama-miR-nov338	439.9	97 +/- 1%	854	850	2	2	yes	cel-miR-34-5p	uggcagugucuuagcugguugu	aucagcaaguauacugccgcaa	uggcagugucuuagcugguuguugugaggagugagaauaaagcaaucagcaaguauacugccgcaa
ama-miR-nov361	397.1	97 +/- 1%	770	756	1	13	yes	hsa-miR-365a-3p	uaaugccccuaaaaauccuua	ggggcuuuuaggggcagcugug	ggggcuuuuaggggcagcuguguuucauuaacucagucauaaugccccuaaaaauccuua
ama-miR-nov446	386.3	97 +/- 1%	748	747	0	1	yes	ath-miR869.2	gcugguguugugaaucaggccg	gcuauuucacaacaccagggug	gcugguguugugaaucaggccgaugccgcacgacugcuagaacccggcuauuucacaacaccagggug
ama-miR-nov133	380.3	97 +/- 1%	738	734	0	4	yes	ath-miR869.2	gcugguguugugaaucaggccg	gcuacuucacaacaccagggu	gcugguguugugaaucaggccgccauaguguugggcacggcuacuucacaacaccagggu
ama-miR-nov523	372	97 +/- 1%	733	639	0	94	yes	-	uaggguuuugcuaggugguagcua	guugcuaugguguugcuagg	guugcuaugguguugcuagguuuuuguuaggguuuugcuaggugguagcua
ama-miR-nov544	288.8	97 +/- 1%	558	553	0	5	yes	mmu-miR-155-5p	auaaugcuaauugugauaggggu	cuccugcccguuagcauuagcc	auaaugcuaauugugauagggguugaacuauaaaagacuccugcccguuagcauuagcc
ama-miR-nov164	246.2	97 +/- 1%	481	379	0	102	yes	-	uuuaauuaguauagccuguauu	uuacaggcuaugcuaaucuaugc	uuuaauuaguauagccuguauuaguggcaucaucaguucuuuacaggcuaugcuaaucuaugc
ama-miR-nov106	242.1	97 +/- 1%	466	364	0	102	yes	dre-miR-2187-5p	uuaauuaguauagccuguuuuag	uuacaggcuaugcuaaucuaugc	uuaauuaguauagccuguuuuagugacacaucaauucuuuacaggcuaugcuaaucuaugc
ama-miR-nov24	214.7	97 +/- 1%	413	311	0	102	yes	ath-miR3434-5p	ccuuggcucuagacugcuuacu	uaacagucuacagucauggcu	ccuuggcucuagacugcuuacugcuaauaggguuugaaaguacaguaacagucuacagucauggcu
ama-miR-nov362	209.9	97 +/- 1%	403	283	1	119	yes	bta-miR-2439-5p	acuggccuacaaagucccagu	ugggucuuugcgggcaagguga	ugggucuuugcgggcaaggugauuugucuugauaauuuucaacuggccuacaaagucccagu
ama-miR-nov482	190.4	97 +/- 1%	365	350	0	15	yes	bmo-miR-3271	ugacaucauauguacggcugcu	uggucguauguaugacgucauu	uggucguauguaugacgucauuuacuucaaugcuuggagugacaucauauguacggcugcu
ama-miR-nov134	187.1	97 +/- 1%	358	247	0	111	yes	cel-miR-49-3p	uagcaccauaugaaaucagugu	cugguuuccuguggugguguaga	cugguuuccuguggugguguagauguguguuccagugucuagcaccauaugaaaucagugu
ama-miR-nov119	187.1	97 +/- 1%	358	256	0	102	yes	mmu-miR-129-5p	cuuuuugcggucugggcuugc	agcccuuaccccaaaaaguau	cuuuuugcggucugggcuugcuguuccuuccaccuguagccaggaagcccuuaccccaaaaaguau
ama-miR-nov87	166.1	97 +/- 1%	317	301	1	15	yes	hsa-miR-18a-5p	uaaggugcaucuagugcagu	cugcgcuaaguguuccuucugg	uaaggugcaucuagugcaguuagugaauuaguuuagaaucuacugcgcuaaguguuccuucugg
ama-miR-nov23	155	97 +/- 1%	301	211	0	90	yes	-	ccguggcuuuagauuguuacu	uaacagucuacagccauggucg	ccguggcuuuagauuguuacuguagcgacagcaccgugguaacagucuacagccauggucg
ama-miR-nov205	146.8	97 +/- 1%	280	274	0	6	yes	hsa-miR-96-5p	uuuggcacuagcacauuuuugcu	caauuauguguagugccaauau	uuuggcacuagcacauuuuugcuucuguauauauccguugagcaauuauguguagugccaauau
ama-miR-nov136	146	97 +/- 1%	284	279	0	5	yes	-	uuagaauguaaauaacugauc	ucaguuaagaacauuuuaauc	ucaguuaagaacauuuuaaucacgugaugaaguaugugauuagaauguaaauaacugauc
ama-miR-nov396	144.1	97 +/- 1%	275	274	0	1	yes	hsa-miR-96-5p	uuuggcacuagcacauuuuugcu	caauuauguguggugccaauaua	uuuggcacuagcacauuuuugcuucuguauaaaucuguugagcaauuauguguggugccaauaua
ama-miR-nov568	139	97 +/- 1%	270	269	0	1	yes	-	uuacauaguuagcuggauga	uccagcucacuggguaauccug	uccagcucacuggguaauccugcuuuauaauacaggccccuggauuacauaguuagcuggauga
ama-miR-nov207	136	97 +/- 1%	259	242	0	17	yes	cel-miR-50-5p	ugauauguuugauauauuagguug	cuauauaucaaacauauuccu	ugauauguuugauauauuagguuguuauucaguccaacuauauaucaaacauauuccu
ama-miR-nov493	123.4	97 +/- 1%	240	176	3	61	yes	-	cccucggcucuggggcuc	cccucgggcucuggggcuc	cccucgggcucuggggcucugaaccucuggaguuguggaguuguggagcccucggcucuggggcuc
ama-miR-nov22	111	97 +/- 1%	209	207	0	2	yes	smo-miR1111	gccaugacuguagacuguuacu	uaagcagucuagagccaagguau	gccaugacuguagacuguuacuguacuuucaaacccuauuagcaguaagcagucuagagccaagguau
ama-miR-nov45	97.9	97 +/- 1%	183	182	0	1	yes	hsa-miR-18a-5p	uaaggugcaucuaguguagu	cugcgcuaggugcuccuucugg	uaaggugcaucuaguguagucagugaaauggccuggaaucuacugcgcuaggugcuccuucugg
ama-miR-nov292	96	97 +/- 1%	180	136	0	44	yes	cre-miR1144a.1	caggcagcuaaagcaaguccgg	ggcuuguuuuaaguugccugcga	ggcuuguuuuaaguugccugcgauagguuaaaauacacaggcagcuaaagcaaguccgg
ama-miR-nov6	86.1	97 +/- 1%	160	134	1	25	yes	dme-miR-7-5p	uggaagacuagugauuuuguuguu	caacaaauuccagucugcccca	uggaagacuagugauuuuguuguuuucaguuggaugaauugacaacaaauuccagucugcccca
ama-miR-nov380	81.8	97 +/- 1%	152	148	0	4	yes	hsa-miR-208a	guaagacgaacaaaaaguuugu	agcuuuuuguuuguuuuaugu	agcuuuuuguuuguuuuauguuuccacuaaaauguaagacgaacaaaaaguuugu
ama-miR-nov417	78.5	97 +/- 1%	145	142	0	3	yes	mmu-miR-153-3p	uugcauagucacaaaaaugauc	gucauuuuugugauuugcagcu	gucauuuuugugauuugcagcuaguagucuggguccaguugcauagucacaaaaaugauc
ama-miR-nov49	75.1	97 +/- 1%	140	139	0	1	yes	tgu-miR-2963	uaaagggaauuugcgacuguu	cagccacaccuuccuuuuaaga	uaaagggaauuugcgacuguuagucaaacuguuagaacagccacaccuuccuuuuaaga
ama-miR-nov577	71.8	97 +/- 1%	131	129	0	2	yes	gga-miR-1562-5p	ucacuguaguacuagacaguu	ugucuaguacuacagugauag	ucacuguaguacuagacaguuguaugaugaacaacugucuaguacuacagugauag
ama-miR-nov578	71.8	97 +/- 1%	131	129	0	2	yes	gga-miR-1562-5p	ucacuguaguacuagacaguu	ugucuaguacuacagugauag	ucacuguaguacuagacaguuguucaucauacaacugucuaguacuacagugauag
ama-miR-nov60	69.9	97 +/- 1%	129	117	0	12	yes	hsa-miR-367-5p	acuguugcacauugacgggaa	cccgucaauguucaacaauuga	cccgucaauguucaacaauugaacguucaacaaaucaacuguugcacauugacgggaa
ama-miR-nov80	62.8	97 +/- 1%	116	70	0	46	yes	dme-miR-9a-5p	ucuuugguuaucuagcuguauga	uaaagcuagagaaccgaauguau	ucuuugguuaucuagcuguaugaguuuaugugauaucauaaagcuagagaaccgaauguau
ama-miR-nov123	62.7	97 +/- 1%	116	70	0	46	yes	dme-miR-9a-5p	ucuuugguuaucuagcuguauga	uaaagcuagagaaccgaauguau	ucuuugguuaucuagcuguaugaguuuaugugauaucauaaagcuagagaaccgaauguau
ama-miR-nov103	58	97 +/- 1%	104	93	0	11	yes	gga-miR-1658-3p	cagcuguggcccauuaccu	gguaaugggccacagcugug	gguaaugggccacagcugugaagcauuguaaucacuacagcuguggcccauuaccu
ama-miR-nov443	57.7	97 +/- 1%	114	112	0	2	no	hsa-miR-196a-5p	uagguaguuucauguuguuggg	cugcaacacgaaacugucuuc	uagguaguuucauguuguugggcuccgucuucuaccucugcaacacgaaacugucuuc
ama-miR-nov140	50.2	97 +/- 1%	90	89	0	1	yes	hsa-miR-27a-3p	uucacaguggcuaaguccugcg	cagggcuucgcugauuggugaac	cagggcuucgcugauuggugaacagucauggcuucucucuguguucacaguggcuaaguccugcg
ama-miR-nov281	42.3	97 +/- 1%	74	46	0	28	yes	ame-miR-3771	uaaaacacaucuacaguaaagg	uuuaccgcagauguguuucacg	uaaaacacaucuacaguaaaggcaaggggacgugaccuuuaccgcagauguguuucacg
ama-miR-nov548	41.7	97 +/- 1%	73	39	0	34	yes	bmo-miR-3336	ccugugguacuacuauagucu	ccugugguacuaccauggccu	ccugugguacuaccauggccugcaguacuaccauagcccguggcacuacuguacccugugguacuacuauagucu
ama-miR-nov406	37.4	97 +/- 1%	73	69	0	4	no	aly-miR4229	uuggcagguggagcccaugacaca	ugucauuggcuacuacuga	ugucauuggcuacuacugaaauccagauucagcgugauuggcagguggagcccaugacaca
ama-miR-nov124	35.6	97 +/- 1%	62	52	0	10	yes	dme-miR-7-5p	uggaagacuagugauuuuguugu	caacaaaucccagucugccucc	uggaagacuagugauuuuguugugauggugaacaaagacaacaaaucccagucugccucc
ama-miR-nov345	35.5	97 +/- 1%	64	49	0	15	yes	hsa-miR-1910	ucaguccugugucucugacuca	ugucugugacucaguucugugu	ucaguccugugucucugacucagccccauguuugugucugugacucaguucugugu
ama-miR-nov600	35.1	97 +/- 1%	67	65	0	2	yes	-	ucccgccgucccugugcugagc	ucgagcacagggcggggcggcacc	ucgagcacagggcggggcggcaccacaccaacgccgacgcuuugucccgccgucccugugcugagc
ama-miR-nov410	34.3	97 +/- 1%	66	65	0	1	yes	-	uaagcgcccuguuccucucuagg	uagaggaacgguguucaguac	uagaggaacgguguucaguaccccugugcuaagcgcccuguuccucucuagg
ama-miR-nov525	34.1	97 +/- 1%	58	57	0	1	yes	mmu-miR-137-3p	uuauugcuugagaauacgcguag	cggguauucuuggguuaua	cggguauucuuggguuauaauacagauguggauguuauugcuugagaauacgcguag
ama-miR-nov526	33.3	97 +/- 1%	56	50	0	6	yes	mmu-miR-3101-5p	uguaccaugcugguagccagu	cugguaaccaguguugugccac	uguaccaugcugguagccagugugaggucggccuugcugguaaccaguguugugccac
ama-miR-nov267	32.3	97 +/- 1%	55	53	0	2	yes	ngi-miR-34	ggcaguguaguuagcugauugc	aucacuaaccacacagccagg	ggcaguguaguuagcugauugcaauauucaguaaucacuaaccacacagccagg
ama-miR-nov129	31.2	97 +/- 1%	52	47	0	5	yes	dre-miR-459-5p	ucaguaacaaggauucauccugu	caggaaauccguguuacugggg	ucaguaacaaggauucauccuguugugagguucugaccaaacaggaaauccguguuacugggg
ama-miR-nov128	31.2	97 +/- 1%	52	47	0	5	yes	dre-miR-459-5p	ucaguaacaaggauucauccugu	caggaaauccguguuacugggg	ucaguaacaaggauucauccuguugugagguucugaccaaacaggaaauccguguuacugggg
ama-miR-nov83	29.6	97 +/- 1%	50	46	0	4	yes	hsa-miR-3184-3p	uaagucucacaccagugcaaaac	cugcucaggugugggacaaua	uaagucucacaccagugcaaaacauugaucaugaagcugcucaggugugggacaaua
ama-miR-nov186	28.9	97 +/- 1%	48	46	0	2	yes	mmu-miR-34a-3p	caucagcacugugagaacuga	caguuaucacaguacuguaccu	caguuaucacaguacuguaccuuugaaauggacagcaucagcacugugagaacuga
ama-miR-nov93	28.5	97 +/- 1%	56	51	0	5	no	dme-miR-7-5p	uggaagacuagugauuuuguugu	caacaaaucccagucugcccuc	uggaagacuagugauuuuguugugugacugaacagagaugacaacaaaucccagucugcccuc
ama-miR-nov434	27.7	97 +/- 1%	46	42	0	4	yes	peu-miR2916	gggggacuagcagaaagagg	uguuucuguuccucuccauu	gggggacuagcagaaagagguggagcuuucugugccuguuucuguuccucuccauu
ama-miR-nov274	27.6	97 +/- 1%	45	38	0	7	yes	aly-miR472-5p	uuggucgaaacauugucacuacu	gcagugacauuucgaccaauu	gcagugacauuucgaccaauuuguucuugaaaccagauuggucgaaacauugucacuacu
ama-miR-nov507	25.2	97 +/- 1%	40	31	0	9	yes	dme-miR-4960-3p	gugggaccaugugcacucc	gugcacauggucccgcucccg	gugcacauggucccgcucccgcucugguccagagugggaccaugugcacucc
ama-miR-nov16	23.4	97 +/- 1%	37	31	0	6	yes	mmu-miR-3101-5p	uguaccauacugguagccagug	cugguaaccaguguugugccac	uguaccauacugguagccagugugaaguaggccuugcugguaaccaguguugugccac
ama-miR-nov238	23.3	97 +/- 1%	37	36	0	1	yes	hsa-miR-1204	ucguggccgucuucaccaucu	caggugaagcgggccauccaggug	caggugaagcgggccauccagguggugcugcucaucguggccgucuucaccaucu
ama-miR-nov54	20.8	97 +/- 1%	39	38	0	1	no	gga-miR-1808	cuuguuggcugugugcugagcu	cucggugcgggucaacgaggg	cuuguuggcugugugcugagcugugugggaaagcgucucggugcgggucaacgaggg
ama-miR-nov341	20.2	97 +/- 1%	32	21	0	11	yes	dme-miR-959-3p	gugucaucuguaauauuuuga	cagauuauuacagaugacccug	cagauuauuacagaugacccugacagauaugaauuagugucaucuguaauauuuuga
ama-miR-nov555	19.7	97 +/- 1%	30	29	0	1	yes	mmu-miR-135a-5p	uauggcuuucuauuccuauguga	cguaggguucaaagccauuagg	uauggcuuucuauuccuaugugauuuuuucugcaguaucucacguaggguucaaagccauuagg
ama-miR-nov562	18.6	97 +/- 1%	35	31	0	4	yes	-	augguacugagucauccuuggc	ucaggguugacucaguaccacc	augguacugagucauccuuggccuuuaacacggggucaggguugacucaguaccacc
ama-miR-nov254	18.5	97 +/- 1%	27	24	0	3	yes	hsa-miR-4256	gucugaccuguggacagccg	gcuuuccuccaggucaggcagg	gucugaccuguggacagccgguccuuauggaagcuggcuuuccuccaggucaggcagg
ama-miR-nov489	18.4	97 +/- 1%	28	21	0	7	yes	mmu-miR-124-3p	uaaggcacgcggugaaugcca	cguguucacagcggaccuugau	cguguucacagcggaccuugauuuaaugucauacaauuaaggcacgcggugaaugcca
ama-miR-nov291	17.9	97 +/- 1%	26	22	0	4	yes	hsa-miR-4802-3p	cacauggaagcuguacgauccug	ggccucgccguuuccauguga	ggccucgccguuuccaugugauugauaaaaacacaucacauggaagcuguacgauccug
ama-miR-nov336	17.4	97 +/- 1%	32	31	0	1	yes	-	uuccguugcuucucuggccuugg	aggcggagagggaacggagga	aggcggagagggaacggaggacggacguuccuucuuccguugcuucucuggccuugg
ama-miR-nov258	17.3	97 +/- 1%	32	18	0	14	yes	-	ucuugacgucagaaacgagagu	uccgguuucugaaggcaagacu	uccgguuucugaaggcaagacugugcgugcacggucuugacgucagaaacgagagu
ama-miR-nov397	16.8	97 +/- 1%	25	24	0	1	yes	ptc-miR6432	uggcucuaugguaauucacug	ugaauucuaccagugccauaca	uggcucuaugguaauucacugauggugcgguuucacagugaauucuaccagugccauaca
ama-miR-nov393	16.7	97 +/- 1%	38	37	0	1	no	-	agacguaccugccccuccccu	ggaggagguucgggugcgcucgg	agacguaccugccccuccccuuggacugccuggaggaggagguucgggugcgcucgg
ama-miR-nov303	16	97 +/- 1%	30	27	0	3	yes	-	cugcaccgguucuggucccuc	aggcccggaauuaucgcagauc	cugcaccgguucuggucccucagucaguucugauggugaaggcccggaauuaucgcagauc
ama-miR-nov132	15.9	97 +/- 1%	30	29	0	1	yes	-	caccgcuaaugccuagcacccau	gccgcucugcauuaguggugg	caccgcuaaugccuagcacccauaucaucaaaauggccgcucugcauuaguggugg
ama-miR-nov62	14.9	97 +/- 1%	27	24	2	1	yes	-	uaaagcaggacauuaugaggcu	ccucaugauggcuugcuuuacu	ccucaugauggcuugcuuuacugcgaagugucagugacaguaaagcaggacauuaugaggcu
ama-miR-nov522	14.7	97 +/- 1%	27	22	0	5	yes	-	uccuccgacucgucccugucgu	ucggggaugauguuggcggccgac	ucggggaugauguuggcggccgacucccagaacaucccguccuccgacucgucccugucgu
ama-miR-nov360	14.6	97 +/- 1%	27	11	0	16	yes	-	uuuucuggcaucggucagcucu	gagcgaccacacccagagga	uuuucuggcaucggucagcucuguaauuuaacagagcgaccacacccagagga
ama-miR-nov424	13.1	97 +/- 1%	17	16	0	1	yes	ppt-miR1029	ucucucucuuucacuccuuga	gggagugagagagagaaa	gggagugagagagagaaaaugagagugagagagagaaaccaucucucucuuucacuccuuga
ama-miR-nov215	12.7	97 +/- 1%	17	13	0	4	yes	ppt-miR1046-3p	cggugaaagcugacauuguccc	uggcaagucagcccucaccaacc	cggugaaagcugacauugucccaaauuacuacguauacuggcaagucagcccucaccaacc
ama-miR-nov604	12.5	97 +/- 1%	24	18	0	6	yes	-	ucuuuucuuuuccccccuucccu	gaaggguguuaaaaaaaagaca	gaaggguguuaaaaaaaagacaaguguuuuugucuuuucuuuuccccccuucccu
ama-miR-nov317	12.4	97 +/- 1%	15	11	0	4	yes	rno-miR-31b	auaugccacugccuggagu	cuccaggccuugguauauugcu	cuccaggccuugguauauugcugccauauaauuacaauaugccacugccuggagu
ama-miR-nov172	12.2	97 +/- 1%	16	12	0	4	yes	mmu-miR-448-5p	uaacauccccacaacgaugcu	caacguugcauggauguugugagu	uaacauccccacaacgaugcugcugugaauguacagcaacguugcauggauguugugagu
ama-miR-nov239	11.7	97 +/- 1%	17	12	0	5	yes	hsa-miR-146a-3p	ucucugaaacaaagcagcgagu	ucugcguuuuguaucagagcu	ucucugaaacaaagcagcgaguucucugauauauacucugcguuuuguaucagagcu
ama-miR-nov570	11.6	97 +/- 1%	14	13	0	1	yes	mmu-miR-135a-5p	uauggcuuuuuauuccuauguga	uguagggguagaagccacugc	uauggcuuuuuauuccuaugugaugguugagccaggcucauguagggguagaagccacugc
ama-miR-nov390	11.3	97 +/- 1%	22	18	0	4	yes	-	uuagcuccggcaagcacaggcg	cuugugcuugauagaacuagu	cuugugcuugauagaacuaguguuaucuuauaaucauuagcuccggcaagcacaggcg
ama-miR-nov18	11.3	97 +/- 1%	14	11	0	3	yes	dps-miR-2565-3p	cuccuguacagcgcacagaacu	gaacugcgcuccuguacagc	cuccuguacagcgcacagaacuguguuaaucaaacagaacugcgcuccuguacagc
ama-miR-nov26	11.1	97 +/- 1%	14	13	0	1	yes	gga-miR-6560-5p	uguguugcccuccucuuccuagg	uugguggagaauggcagcauuccca	uugguggagaauggcagcauucccaguguuccaaugcuguguugcccuccucuuccuagg
ama-miR-nov529	10.9	97 +/- 1%	14	13	0	1	yes	dme-miR-1-5p	ccaugcuucacugugggga	cccacagcaugaugcugccac	cccacagcaugaugcugccaccuccaugcuucacugugggga
ama-miR-nov174	10.9	97 +/- 1%	13	7	0	6	yes	gma-miR482a-3p	ucuucccaucagcucugcaaac	uugagggccgugguggggaggagc	ucuucccaucagcucugcaaacgcuacuccagaguuugagggccgugguggggaggagc
ama-miR-nov110	10.6	97 +/- 1%	21	19	0	2	no	cin-miR-4088-3p	cucuccacggccguccugcaga	gcaggcuguuguggugugaggc	gcaggcuguuguggugugaggcugagcguuaucuccucuccacggccguccugcaga
ama-miR-nov551	10.4	97 +/- 1%	11	10	0	1	yes	hsa-miR-1224-3p	gcccaccucucggauguuuuga	gagcaucccagagggggucug	gagcaucccagagggggucuguuugcuucuugucaugugacaagaacaauguaucaaacagcccaccucucggauguuuuga
ama-miR-nov322	10.2	97 +/- 1%	11	9	0	2	yes	mmu-miR-34a-3p	caucagcacugugauaacuga	caguuaucacaguacuguaccu	caguuaucacaguacuguaccuuuaagauggacagcaucagcacugugauaacuga
ama-miR-nov39	9.3	97 +/- 1%	18	13	0	5	yes	-	guuaauauucaccauucugc	cauaaaggucaauauuaauuug	guuaauauucaccauucugccauaagaaaucucacugcauaaaggucaauauuaauuug
ama-miR-nov216	8.4	96 +/- 1%	8	7	0	1	yes	odi-miR-1479	caacgagucgcggucuaccuca	uggaagacuugugauuuuguuguuc	uggaagacuugugauuuuguuguucuagguggcagaacugacaacgagucgcggucuaccuca
ama-miR-nov51	7.9	96 +/- 1%	13	9	0	4	yes	-	gcgaggcugggguuguggcag	gcuggaaccucauccucuccu	gcuggaaccucauccucuccuaugucauuggugagugggcgaggcugggguuguggcag
ama-miR-nov265	7.6	96 +/- 1%	7	6	0	1	yes	sbi-miR6235-5p	uugugagaauguuauguguua	gugcuuaacguucccgcaaca	gugcuuaacguucccgcaacauugccugugacguugugagaauguuauguguua
ama-miR-nov521	7.4	96 +/- 1%	5	3	0	2	yes	hsa-miR-4449	ggucccggggagacgcaggggu	ccugcguuucguugggagucc	ccugcguuucguugggaguccgcguaaacaguccgggucccggggagacgcaggggu
ama-miR-nov504	6.7	96 +/- 1%	5	3	0	2	yes	mmu-miR-215-3p	ucugucauuacacccacaggaaa	uuccugugggagcaaugauggca	ucugucauuacacccacaggaaagaauacaaacaucuaugcacaaucuacauuccugugggagcaaugauggca
ama-miR-nov244	6.7	96 +/- 1%	5	4	0	1	yes	mmu-miR-376a-3p	uucguagagucgggugugcu	gcacaccccauucaacggucg	gcacaccccauucaacggucggggaucuuguuaagcagcuaauucguagagucgggugugcu
ama-miR-nov156	6.3	96 +/- 1%	12	9	0	3	no	ptc-miR482a.2	gcuugccuggugggauggugcu	ugccacuccucccagacacaca	gcuugccuggugggauggugcugauauuugagaugccacuccucccagacacaca
ama-miR-nov366	6.1	96 +/- 1%	3	2	0	1	yes	hsa-miR-3191-3p	gggggacgcaggaacccgcc	cccgcgcgucccccgucga	gggggacgcaggaacccgccguuuuccgcccgcgcgucccccgucga
ama-miR-nov595	6	96 +/- 1%	21	16	0	5	no	-	cccacacugucagugcugucuc	ucagugcugucucugugucuguag	ucagugcugucucugugucuguagugguacaacagggcggauuacccacacugucagugcugucuc
ama-miR-nov99	6	96 +/- 1%	3	2	0	1	yes	tgu-miR-30d-3p	uuucagucaguuacaagaauc	uguuuguaccugacagaaaugc	uguuuguaccugacagaaaugcugugaagaaguauuucagucaguuacaagaauc
ama-miR-nov573	6	96 +/- 1%	16	16	0	0	yes	tca-miR-3876-3p	cagaccagcauaauucccccc	ggggauuugugcuggucugug	ggggauuugugcuggucugugcuaaugccaaauuaaugcggcggguugccugcacagaccagcauaauucccccc
ama-miR-nov579	5.9	96 +/- 1%	53	53	0	0	yes	bmo-miR-3424	ccauauguggucauccuggc	cgggaugaccauauaugguc	cgggaugaccauauaugguccuggagucguggaccauauguggucauccuggc
ama-miR-nov321	5.8	96 +/- 1%	11	10	0	1	no	bta-miR-2290	uccucugggcccgagccucuga	uugggcuggggcucagguuugugcuag	uugggcuggggcucagguuugugcuagugcagcuuuaauuucucucuccucugggcccgagccucuga
ama-miR-nov518	5.8	96 +/- 1%	416	416	0	0	yes	bmo-miR-2780a-5p	uaggguguugguaggugguugcua	gcaaccaccuaacaacacacuagc	uaggguguugguaggugguugcuauuggguuccagccuagaaccucauagcaaccaccuaacaacacacuagc
ama-miR-nov148	5.7	96 +/- 1%	59	59	0	0	yes	blv-miR-B3-5p	cucccccugguccugcggcac	gcuguaaguaccggggggagga	gcuguaaguaccggggggaggagaaucugacccacuacucccccugguccugcggcac
ama-miR-nov400	5.7	96 +/- 1%	2	1	0	1	yes	pma-miR-4606	ugcgugcgugcgugggugu	uguauguacgugcucgugug	uguauguacgugcucgugugcaugugugcaugcgugcgugcgugggugu
ama-miR-nov241	5.7	96 +/- 1%	9	7	0	2	yes	-	aguuccauuuuggagaguggu	cacucucauagugaaacugccg	aguuccauuuuggagaguggucugagauuaauggcacucucauagugaaacugccg
ama-miR-nov484	5.7	96 +/- 1%	20	15	0	5	yes	mmu-miR-5627-3p	acagggcuugagcguauuugu	ugcgcucaagcccugcuuucggu	ugcgcucaagcccugcuuucgguuuagauccaaaacagggcuugagcguauuugu
ama-miR-nov266	5.6	96 +/- 1%	24	24	0	0	yes	bra-miR5723	uaugugcugaccccugacucuc	gugucugggcucugcaccgggg	gugucugggcucugcaccggggcugcaugcugguuuaugugcugaccccugacucuc
ama-miR-nov553	5.6	96 +/- 1%	97256	92533	8	4715	yes	mmu-miR-145a-5p	guccaguuuucccaggaaucccu	uuccuggaaauacuguucuu	guccaguuuucccaggaaucccuugggcaaucauaagggggauuccuggaaauacuguucuu
ama-miR-nov459	5.6	96 +/- 1%	845	816	0	29	yes	hsa-miR-551a	gcgacccacucuugauuucagg	agucaggcguggguguagccu	agucaggcguggguguagccuguucccgagcugccaggcgacccacucuugauuucagg
ama-miR-nov223	5.5	96 +/- 1%	69	69	0	0	yes	mtr-miR5299	gucauuggcuguguuauuagu	caauaacauggcugaugauug	caauaacauggcugaugauuggucacgguguuugcuuugccccagucauuggcuguguuauuagu
ama-miR-nov301	5.5	96 +/- 1%	11	7	0	4	yes	-	acugaucuugguuuucuuuug	uaaagaugaccagggugcaacaa	acugaucuugguuuucuuuugaguaucuuuuuaaagaugaccagggugcaacaa
ama-miR-nov150	5.5	96 +/- 1%	26	25	0	1	yes	cfa-miR-632	augucuguggaccccgucuggu	gacaggguccacagacaccu	augucuguggaccccgucugguguucauccacacaaaaccacaccagacaggguccacagacaccu
ama-miR-nov411	5.5	96 +/- 1%	846	532	1	313	yes	hsa-miR-33a-5p	gugcauuguaguugcauug	caauguuucugcagugcagca	gugcauuguaguugcauugcaugugucuguaccaagugcaauguuucugcagugcagca
ama-miR-nov64	5.5	96 +/- 1%	25	25	0	0	yes	hsa-miR-764	ucaggugcaguggcugcuggg	cagcagugcucuguaccugccc	cagcagugcucuguaccugcccugugaacagguccuggucaggugcaguggcugcuggg
ama-miR-nov195	5.5	96 +/- 1%	37	37	0	0	yes	nve-miR-2026-3p	caucagugggcuguaggaaggc	ugcguacgggccauuggaagu	ugcguacgggccauuggaaguccaucagugggcuguaggaaggc
ama-miR-nov88	5.4	96 +/- 1%	2085	2076	0	9	yes	hsa-miR-17-5p	caaagugcucacagugcagguag	cugcaguguuugcacuugua	caaagugcucacagugcagguaguugugacugaucuacugcaguguuugcacuugua
ama-miR-nov558	5.4	96 +/- 1%	2808	2807	0	1	yes	hsa-miR-17-5p	uaaagugcuuacagugcagguag	cugcagugugagcacuucu	uaaagugcuuacagugcagguagcgaugaucugcagccuacugcagugugagcacuucu
ama-miR-nov433	5.4	96 +/- 1%	60	60	0	0	yes	bta-miR-2342	uucugcggcggcugcacaucgcc	cgcgugccucugccgggagga	uucugcggcggcugcacaucgccauaccaaccggggcgcgugccucugccgggagga
ama-miR-nov505	5.4	96 +/- 1%	41365	26134	0	15231	yes	zma-miR164c-3p	uaugugcccuuggacuacaucg	gcaguccaugggcauauacacu	uaugugcccuuggacuacaucguggaagccagcaccaugcaguccaugggcauauacacu
ama-miR-nov247	5.4	96 +/- 1%	15	15	0	0	yes	mmu-miR-5625-5p	accggaaggcaggagguggc	ugccuccuccuuuuggcag	accggaaggcaggagguggcacauuugagcgugacaccugugcugccuccuccuuuuggcag
ama-miR-nov381	5.4	96 +/- 1%	100332	98869	0	1463	yes	cel-lin-4-5p	ucccugagacccuaacuugugac	cggguuaggcucuugggagc	ucccugagacccuaacuugugacguuuugcuguuauguccacggguuaggcucuugggagc
ama-miR-nov464	5.4	96 +/- 1%	12696	12375	0	321	yes	hsa-miR-4310	gcagcauuguacagggcuauga	gccucuuuacggugcugccuugu	gccucuuuacggugcugccuuguugacuucguaucaagcagcauuguacagggcuauga
ama-miR-nov576	5.4	96 +/- 1%	16104	14566	1	1537	yes	hsa-miR-27a-3p	uucacaguggcuaaguuccgcu	ggacuuggcuugcuccgugaaca	ggacuuggcuugcuccgugaacagaucucggaauguccguguucacaguggcuaaguuccgcu
ama-miR-nov41	5.4	96 +/- 1%	32	32	0	0	yes	bta-miR-2364	ccucugugucugauccagggccu	gccucugugucugauucagggcc	gccucugugucugauucagggccucuaugucugauccaggaccucugugucugauccagggccu
ama-miR-nov72	5.4	96 +/- 1%	28	21	0	7	yes	gga-miR-137	uauugcuuaagaauacgcguagu	cggguauucuuggguggaua	cggguauucuuggguggauaauacggaucgcguuguuauugcuuaagaauacgcguagu
ama-miR-nov58	5.4	96 +/- 1%	39	39	0	0	yes	bfl-miR-4873	uguucccacacugccucccucc	agggggguaucccggaacagc	agggggguaucccggaacagccagccugugaaaaaaggcuguucccacacugccucccucc
ama-miR-nov40	5.4	96 +/- 1%	32	32	0	0	yes	bta-miR-2364	ccucugugucugauccagggccu	gccucugugucugauccagggcc	gccucugugucugauccagggccucugugucugauucagggccucugugucugauucagggccucugugucugauccagggccu
ama-miR-nov561	5.4	96 +/- 1%	13	13	0	0	yes	mmu-miR-135a-5p	uauggcuuuuuauuccuauguga	auguaggguucaaagccacugg	uauggcuuuuuauuccuaugugacugucugcagagcgucauguaggguucaaagccacugg
ama-miR-nov25	5.4	96 +/- 1%	7397	7397	0	0	yes	rno-miR-338-3p	uccagcaucagugauuuuguug	acagcauccuggugcugccugagu	acagcauccuggugcugccugagugcaugucacaaacuccagcaucagugauuuuguug
ama-miR-nov7	5.4	96 +/- 1%	3037	3009	0	28	yes	hsa-miR-17-5p	uaaagugcuuacagugcagguag	cugcagugugggcacuucucu	uaaagugcuuacagugcagguagaggugauacccugccuacugcagugugggcacuucucu
ama-miR-nov376	5.3	96 +/- 1%	12389	12389	0	0	yes	hsa-miR-4310	gcagcauuguacagggcuauga	ucggccucuuuacagugcugccu	ucggccucuuuacagugcugccuuguggccugucaaucaagcagcauuguacagggcuauga
ama-miR-nov32	5.3	96 +/- 1%	35	35	0	0	yes	hsa-miR-3679-3p	uuucccccucagccccgc	gcagaugaggugguuaacg	gcagaugaggugguuaacgggguuucccccucagccccgc
ama-miR-nov118	5.3	96 +/- 1%	8009	7836	0	173	yes	hsa-miR-24-3p	uggcucaguucagcaggaacagc	ugccugcugugcugauaaucagu	ugccugcugugcugauaaucagugucucucaucagcuggcucaguucagcaggaacagc
ama-miR-nov428	5.3	96 +/- 1%	827682	827107	0	575	yes	hsa-miR-21-5p	uagcuuaucagacugguguuggc	caacagucuguaggcuguc	uagcuuaucagacugguguuggcuguuaaguugcaaggcgacaacagucuguaggcuguc
ama-miR-nov556	5.3	96 +/- 1%	827597	827066	0	531	yes	hsa-miR-21-5p	uagcuuaucagacugguguuggc	caacagucuguaggcuguc	uagcuuaucagacugguguuggcuguuacauugcauggcgacaacagucuguaggcuguc
ama-miR-nov44	5.3	96 +/- 1%	2057	2053	0	4	yes	hsa-miR-17-5p	caaagugcucacagugcagguag	cugcagugugugcacuuccagu	caaagugcucacagugcagguaguaccguuagcucuacugcagugugugcacuuccagu
ama-miR-nov284	5.3	96 +/- 1%	171	171	0	0	yes	hsa-miR-196a-5p	uagguaguuucauguuguuggg	cagcaacaagaaacugcccuga	uagguaguuucauguuguugggauuggcuucuuggcucagcaacaagaaacugcccuga
ama-miR-nov375	5.3	96 +/- 1%	13	13	0	0	yes	sbi-miR6222-3p	cuagcugaggacagugggcucg	aguguacugcccucugcugguu	aguguacugcccucugcugguuaacuagcugaggacagugggcucg
ama-miR-nov157	5.3	96 +/- 1%	28	21	0	7	yes	gga-miR-137	uauugcuuaagaauacgcguagu	cggguauucuuggguggaua	cggguauucuuggguggauaauacggaucgcguuguuauugcuuaagaauacgcguagu
ama-miR-nov473	5.3	96 +/- 1%	5	3	0	2	yes	bfl-miR-2071-5p	uugcgguggggaagaaacgacu	uuccuuuguuucccgccacag	uugcgguggggaagaaacgacuuaauagguuuaacggguguuauuauuccuuuguuucccgccacag
ama-miR-nov269	5.3	96 +/- 1%	12	12	0	0	yes	ppt-miR1036-5p	uguggagugugagaccaguugg	ugcuggucuggcauuccacugaug	ugcuggucuggcauuccacugaugaugucacaauugaacguguggagugugagaccaguugg
ama-miR-nov346	5.2	96 +/- 1%	11	11	0	0	yes	bta-miR-2431-5p	uaggucaugugaccaggcugugg	ccuucccuggucaugugaccagg	ccuucccuggucaugugaccaggcuguggcugagaugcaguucacuccuaggucaugugaccaggcugugg
ama-miR-nov171	5.2	96 +/- 1%	43	43	0	0	yes	tca-miR-33-3p	uagugucucccggccaaguagu	uguuuggcaggggcgauaucugg	uagugucucccggccaaguaguuauaccagauggcacuguuuggcaggggcgauaucugg
ama-miR-nov127	5.2	96 +/- 1%	142	142	0	0	yes	mmu-miR-153-3p	uugcauagucacaaaaaugauc	ucauuuuugcgauuugcagcu	ucauuuuugcgauuugcagcuaguguucuggguccaguugcauagucacaaaaaugauc
ama-miR-nov95	5.2	96 +/- 1%	257	257	0	0	yes	mtr-miR5295a	ucggcucuuucccucccccagg	ugucugguggccagagugagg	ucggcucuuucccucccccaggagucaccuuccugucugguggccagagugagg
ama-miR-nov370	5.2	96 +/- 1%	552	532	1	19	yes	hsa-miR-33a-5p	gugcauuguaguugcauug	caaugugucugcagugcaaca	gugcauuguaguugcauugcaugugucuguacugagugcaaugugucugcagugcaaca
ama-miR-nov218	5.2	96 +/- 1%	1947	1942	0	5	yes	hsa-miR-365a-3p	uaaugccccuaaaaauccuuau	gggacuuuugggggcagcugug	gggacuuuugggggcagcuguguuuuacugacccagucauaaugccccuaaaaauccuuau
ama-miR-nov268	5.2	96 +/- 1%	14	12	0	2	yes	ngi-miR-34	ggcaguguaguuagcugauuguu	aucacuaaccauacugccaac	ggcaguguaguuagcugauuguuuuugugcuaguugcaaucacuaaccauacugccaac
ama-miR-nov10	5.2	96 +/- 1%	1943	1942	0	1	yes	hsa-miR-365a-3p	uaaugccccuaaaaauccuuau	ggggcuuuugggggcaguugug	ggggcuuuugggggcaguugugucucaccaucauaaugccccuaaaaauccuuau
ama-miR-nov43	5.2	96 +/- 1%	4883	4883	0	0	yes	hsa-miR-19a-3p	ugugcaaauccaugcaaaacuc	guuuugcaggauugcauccagu	guuuugcaggauugcauccaguuugugaaaauccccgcugugcaaauccaugcaaaacuc
ama-miR-nov377	5.2	96 +/- 1%	16	16	0	0	yes	dre-miR-459-5p	ucaguaacuggaaucugucacug	gggcugauccuguugcugccc	ucaguaacuggaaucugucacugcaaagaaucaaagagcagggcugauccuguugcugccc
ama-miR-nov225	5.2	96 +/- 1%	18	10	0	8	yes	sme-miR-2147b	aggaaaacaaguuuaucug	uaaaacuuguuuuccuccgugc	aggaaaacaaguuuaucuguuaauggagucagauaaaacuuguuuuccuccgugc
ama-miR-nov221	5.2	96 +/- 1%	4005	3977	0	28	yes	mmu-miR-130a-3p	cagugcaauaguauugucaaagc	gcucugacuuuauugcacuacu	gcucugacuuuauugcacuacuguauuggacagcuagcagugcaauaguauugucaaagc
ama-miR-nov356	5.2	96 +/- 1%	567	567	0	0	yes	hsa-miR-218-5p	uugugcuugaucuaaccaugcgu	gcaugguuuugccaagcacuuug	uugugcuugaucuaaccaugcguuuccgcucucgagcaugguuuugccaagcacuuug
ama-miR-nov545	5.2	96 +/- 1%	141165	141153	0	12	yes	hsa-miR-27a-3p	uucacagugguuaaguucug	caggacuuauccugcgugugaac	caggacuuauccugcgugugaacacuguguccuuuccuuguucacagugguuaaguucug
ama-miR-nov276	5.2	96 +/- 1%	17	17	0	0	yes	sko-miR-4838	ggcuccuguacccugugccacaga	uguaucacagacaggcuccug	uguaucacagacaggcuccuguacccugugccacagauaggcuccugugccacagacaggcuccuguacccugugccacaga
ama-miR-nov365	5.1	96 +/- 1%	44	43	0	1	yes	dre-miR-216b	uaaucucugcaggcaacuguga	uuaaccugaagagauucug	uaaucucugcaggcaacugugauguguuuuauuuccucacauuaaccugaagagauucug
ama-miR-nov500	5.1	96 +/- 1%	122	113	0	9	yes	mdv2-miR-M32-3p	uaauagcccucgccggacga	uucucugacaugggcuguuuu	uucucugacaugggcuguuuuuccauaauguaggaaauaauagcccucgccggacga
ama-miR-nov201	5.1	96 +/- 1%	19	16	0	3	yes	mtr-miR5293	uaugaagaauugaagaucccg	ucggaucuucaguucuucaaac	ucggaucuucaguucuucaaacuucuguaugaagaauuaugaagaauugaagaucccg
ama-miR-nov320	5.1	96 +/- 1%	16	16	0	0	yes	odi-miR-1505	gguagacugugacuuguuguca	acaacaaaaucacuagucuuccac	gguagacugugacuuguugucagagaguuuguauuuacaacaacaaaaucacuagucuuccac
ama-miR-nov212	5.1	96 +/- 1%	15	15	0	0	yes	mdv1-miR-M9-5p	cuuucucccucugccugccu	ccaggcagaagaagaaauaa	ccaggcagaagaagaaauaauauuauaauauuuucuuucucccucugccugccu
ama-miR-nov453	5.1	96 +/- 1%	2486	2486	0	0	yes	mmu-miR-204-5p	uucccuuugucauccuaugccu	gcugggaaggcaaagggacgu	uucccuuugucauccuaugccugagaaugaaugaagggggcugggaaggcaaagggacgu
ama-miR-nov503	5	96 +/- 1%	12	12	0	0	yes	osa-miR1862f	cugagguucagagguucugggguuc	gguauugagguucugaguucagag	gguauugagguucugaguucagagauugugagguucagggguucugagguucugagguucugagguucagagguucugggguuc
ama-miR-nov431	5	96 +/- 1%	29	29	0	0	yes	rlcv-miR-rL1-14-3p	acgcacauuguaaguuguuug	aacaacuaccaaugugguuu	acgcacauuguaaguuguuuguguuauaugaauggaaacaacuaccaaugugguuu
ama-miR-nov96	5	96 +/- 1%	257	257	0	0	yes	mtr-miR5295a	ucggcucuuucccucccccagg	ugggggggggugucagaag	ugggggggggugucagaaggcucacucuucggcucuuucccucccccagg
ama-miR-nov115	5	96 +/- 1%	11946	11920	0	26	yes	mmu-miR-152-3p	ucagugcauuacagaacuuugu	aguucugcaguacacuaagac	aguucugcaguacacuaagacucuuaccugucugcagucagugcauuacagaacuuugu
ama-miR-nov586	5	96 +/- 1%	1702	1702	0	0	yes	hsa-miR-218-5p	uugugcuugaucuaaccaugu	augguucugucaagcaccaug	uugugcuugaucuaaccaugugguugcacgguaugaguaaagcaugguucugucaagcaccaug
ama-miR-nov31	5	96 +/- 1%	6514	6258	20	236	yes	hsa-miR-15a-5p	uagcagcagguaaauauuggug	ccccaauauuacuagugcugcuu	uagcagcagguaaauauuggugugugacagaacccacccaaaccccaauauuacuagugcugcuu
ama-miR-nov297	5	96 +/- 1%	11	11	0	0	yes	bta-miR-3604	uaaccaaugugcagacuacugu	agguagucugaacacuggguagg	uaaccaaugugcagacuacuguacaaccgcuacguccugaacagguagucugaacacuggguagg
ama-miR-nov344	5	96 +/- 1%	11	11	0	0	yes	gga-miR-1607	cggggcgggcgggaggua	uuuaguguucgcgcugga	uuuaguguucgcgcuggaaacggggcgggcgggaggua
ama-miR-nov210	4.9	93 +/- 1%	57	57	0	0	yes	mmu-miR-137-3p	uuauugcuugagaauacgcguag	acggguauucuuggguugaua	acggguauucuuggguugauaauacagauguggauguuauugcuugagaauacgcguag
ama-miR-nov475	4.9	93 +/- 1%	14551	11920	0	2631	yes	mmu-miR-152-3p	ucagugcauuacagaacuuugu	aguucuguaauacacuuagacu	aguucuguaauacacuuagacucuaauuguuugcagucagugcauuacagaacuuugu
ama-miR-nov199	4.9	93 +/- 1%	964	939	0	25	yes	mmu-miR-130a-3p	cagugcaauaguauugucauagc	gcuuugacgauguugcacuacu	gcuuugacgauguugcacuacuguuccacccacucaagcagugcaauaguauugucauagc
ama-miR-nov8	4.9	93 +/- 1%	5719	5698	0	21	yes	hsa-miR-17-5p	caaagugcuguuugugcagguag	cugcaaaaccagcacuucacg	caaagugcuguuugugcagguagccgaaucauggauccuacugcaaaaccagcacuucacg
ama-miR-nov161	4.9	93 +/- 1%	925	925	0	0	yes	hsa-miR-146b-3p	ugcccugugguuccuggaaccu	ucuccagguuuuggauagggcgua	ugcccugugguuccuggaaccugcuauuccaugcaguucuccagguuuuggauagggcgua
ama-miR-nov277	4.9	93 +/- 1%	17	17	0	0	yes	osa-miR1318-3p	caggugucggaaaugcuacu	uaacaacaccgacuccccag	uaacaacaccgacuccccaggcagucauggcccaggugucggaaaugcuacu
ama-miR-nov234	4.9	93 +/- 1%	1943	1942	0	1	yes	hsa-miR-365a-3p	uaaugccccuaaaaauccuuau	ggggcuuuugggggcaguugug	ggggcuuuugggggcaguuguguuucaauuucaccaucauaaugccccuaaaaauccuuau
ama-miR-nov444	4.8	93 +/- 1%	32	32	0	0	yes	dme-miR-11-5p	uaagaacugagcccauagaugg	aucuauggaauucaguucucagg	uaagaacugagcccauagaugggcaauccuugacucaccaucuauggaauucaguucucagg
ama-miR-nov228	4.8	93 +/- 1%	9	8	0	1	no	zma-miR395e-5p	cuucccuuugcugucccugccu	cauaggaugacaaagggaaacc	cuucccuuugcugucccugccuuguugcuugccccaggcauaggaugacaaagggaaacc
ama-miR-nov593	4.8	93 +/- 1%	1632	1117	515	0	yes	hma-miR-2022	guugcuaggugguugcua	gcaguuacuaugguguucca	guugcuaggugguugcuaugguacucuaggugguugcuaggugguugcuauggaacuauaggcaguugcuaaggugcugcuaggcaguuacuaugguguucca
ama-miR-nov430	4.8	93 +/- 1%	22	22	0	0	yes	aly-miR402-5p	cuggccuagcguucugcucugugc	agggagcuugcgcaaggcuugga	agggagcuugcgcaaggcuuggaaguuguugugcuguucuggccuagcguucugcucugugc
ama-miR-nov138	4.8	93 +/- 1%	2109737	2108692	0	1045	yes	mmu-miR-205-5p	uccuucauuccaccggagucug	uuccaguggcgugaagagc	uccuucauuccaccggagucugugucuuuaaccaaucagauuccaguggcgugaagagc
ama-miR-nov333	4.8	93 +/- 1%	738	736	0	2	yes	pma-miR-4584	ccugacgaccguuccuccugcc	cuaggauuuuagguugucacag	ccugacgaccguuccuccugccgcuuugagaucuggcggcuaggauuuuagguugucacag
ama-miR-nov226	4.7	93 +/- 1%	2108849	2108692	0	157	yes	mmu-miR-205-5p	uccuucauuccaccggagucug	uuucaguggugugaagugua	uccuucauuccaccggagucugugucuuuaaccaaucagauuucaguggugugaagugua
ama-miR-nov242	4.7	93 +/- 1%	7	6	0	1	yes	-	aagggguagggcgaacaca	guguuccccugccuuuuucc	guguuccccugccuuuuuccagugggaaagggguagggcgaacaca
ama-miR-nov177	4.7	93 +/- 1%	13	11	0	2	yes	bta-miR-3604	uaaccaaugugcagacuacugu	cagguagucugaacacuggga	uaaccaaugugcagacuacuguacaccaguaucauccugaacagguagucugaacacuggga
ama-miR-nov501	4.7	93 +/- 1%	40	40	0	0	yes	kshv-miR-K12-10b	ggguguugcuaggugguugcuc	gcaaccaccaugaguaaaacacuga	ggguguugcuaggugguugcucuggaguucuagcaaccaccaugaguaaaacacuga
ama-miR-nov414	4.7	93 +/- 1%	259	242	0	17	yes	cel-miR-50-5p	ugauauguuugauauauuagguug	cuauauaucaaacauauuccu	ugauauguuugauauauuagguuguuauucaauccaacuauauaucaaacauauuccu
ama-miR-nov394	4.6	93 +/- 1%	16	16	0	0	yes	hsa-miR-654-3p	caugucuggcuguacauugg	auuacaguaggcuaugaa	auuacaguaggcuaugaacuagcaggggugcugcaacacccucagcaccccuauuuccccaugucuggcuguacauugg
ama-miR-nov369	4.6	93 +/- 1%	70	69	0	1	yes	nve-miR-2024a-3p	uuacacagugugauaauuucuc	uaucacagugaguuacaaugga	uuacacagugugauaauuucucuguaugaauaaaaaagcaguuaucacagugaguuacaaugga
ama-miR-nov279	4.5	93 +/- 1%	797	659	0	138	yes	ccr-miR-457a	agcagcacaucaugguuug	caaaccauuuuguacuguuagu	agcagcacaucaugguuugcaggcuccauggauacuuccaaaccauuuuguacuguuagu
ama-miR-nov537	4.5	93 +/- 1%	544	262	277	5	yes	oan-miR-1361-5p	ggugguugcuauggaguucuagg	uauggaguacuaagcgguugcua	ggugguugcuauggaguucuaggcgguuacuaggguguugcuagguaguugcuauggaguacuaagcgguugcua
ama-miR-nov211	4.4	93 +/- 1%	37	28	1	8	yes	dme-miR-282-5p	uagccucucucuggacuagagu	ucucuggaguagagucuggccu	uagccucucucuggacuagagucuggucucuaacucugucugugauaaaggagccucucucuggaguagagucuggccu
ama-miR-nov572	4.4	93 +/- 1%	10	10	0	0	yes	bna-miR6030	cccacccacaaccccugagcc	cauuggggguggggguggggu	cccacccacaaccccugagcccugacucacugagaggcauuggggguggggguggggu
ama-miR-nov125	4.4	93 +/- 1%	11	11	0	0	yes	aly-miR402-5p	guggccuacagaacugacaggc	cugucaauucauaggucauua	guggccuacagaacugacaggcaguccaauagcaaacaccggcugucaauucauaggucauua
ama-miR-nov105	4.3	93 +/- 1%	48	48	0	0	yes	ptc-miR6440b	uaguuugaucuacagcacaaga	ugauguugugcaucaaacugua	ugauguugugcaucaaacuguauguuauauacaugucuauaguuugaucuacagcacaaga
ama-miR-nov107	4.3	93 +/- 1%	39	39	0	0	yes	cte-miR-216c	gaaguuacugcagaaguu	uuucaaguaacuucau	uuucaaguaacuucauaaaggagcuuagaugacaucuuuguguacaagcugcuuuuugaaguuacugcagaaguu
ama-miR-nov426	4.2	93 +/- 1%	6	2	0	4	yes	-	guaacauggccagugauugg	gucauuggcuguguuauu	guaacauggccagugauuggccaugguauuuguuuugcaccagucauuggcuguguuauu
ama-miR-nov56	4.2	93 +/- 1%	112	112	0	0	yes	hsa-miR-196a-5p	uagguaguuucauguuguuggg	cacaacacgaaacugucuuaa	uagguaguuucauguuguugggcucaaguuuauacucccacaacacgaaacugucuuaa
ama-miR-nov287	4.1	93 +/- 1%	10	10	0	0	yes	osa-miR396f-5p	ccuccacaguagucuucuc	gaagauuaggagcaa	gaagauuaggagcaaaaccuccacaguagucuucuc
ama-miR-nov63	4.1	93 +/- 1%	10	10	0	0	yes	oan-miR-1338-3p	cacugggcuuagugugugugugc	gugugugcacugggguuuagugua	gugugugcacugggguuuaguguaugagcugggguuuaguauguacacugggcuuagugugugugugc
ama-miR-nov328	4	93 +/- 1%	10	10	0	0	yes	bmo-miR-3221	ucucaucuguuuuuggcuguuu	acagucaaaaauggacgagugu	acagucaaaaauggacgagugugauuuacugcaugauucucaucuguuuuuggcuguuu
ama-miR-nov546	4	93 +/- 1%	76	73	0	3	yes	mmu-miR-880-5p	uacucagauuauguugaauacu	uucaaaguauucugauugugcu	uucaaaguauucugauugugcugaacacuauuccuaguacucagauuauguugaauacu
ama-miR-nov611	4	93 +/- 1%	10	10	0	0	yes	bta-miR-2431-5p	uaggucaugugaccaggcugugg	gucccuggucaugugaccaggc	uaggucaugugaccaggcuguggcuaagaugcagugccgucccuggucaugugaccaggc
ama-miR-nov468	4	93 +/- 1%	25	25	0	0	yes	ebv-miR-BART14-3p	uaaaugcugcggaauugugcuc	gaacuauuccgcaacauuucuu	gaacuauuccgcaacauuucuuuaucgggucucugcgaauaaaugcugcggaauugugcuc
ama-miR-nov306	3.9	79 +/- 2%	11	11	0	0	yes	mtr-miR5299	gucauuggcuguguuauuag	gauaacaucgccauuggucg	gauaacaucgccauuggucgugguauuuguuuugcaucagucauuggcuguguuauuag
ama-miR-nov154	3.9	79 +/- 2%	9	9	0	0	yes	hsa-miR-196a-5p	uagguaguuuuauguuguuggg	cggcaacaagaaacugccuuga	uagguaguuuuauguuguugggauuggcuuccuggcucggcaacaagaaacugccuuga
ama-miR-nov65	3.9	79 +/- 2%	9	9	0	0	yes	gga-miR-1739	uacaggacgacccagagcaugg	auguucugcauuguccugagca	uacaggacgacccagagcauggauugauuuuaggauuguacguuuaaaggcuugcauguucugcauuguccugagca
ama-miR-nov175	3.9	79 +/- 2%	92	92	0	0	yes	ahy-miR3511-3p	uguuacuaggugguugcua	guggcuaggguguuaga	guggcuaggguguuagaaggcuguuacuaggugguugcua
ama-miR-nov263	3.8	79 +/- 2%	58	58	0	0	yes	gga-miR-1774	acccugcucgcagcgcca	uuuuuguaguaugguuca	acccugcucgcagcgccacauuuuuguaguaugguuca
ama-miR-nov98	3.8	79 +/- 2%	9	9	0	0	yes	bta-miR-2434	cuguugggugggguuaauucugc	uacuuuaaauucgccuaacacac	cuguugggugggguuaauucugcuggaacccuucaggguguagcuacuuuaaauucgccuaacacac
ama-miR-nov486	3.8	79 +/- 2%	12	12	0	0	yes	ppt-miR1222a	gugaaggauaucucugugaag	ucacagguaaugcagucucuucgcuu	ucacagguaaugcagucucuucgcuucgcucuucagccagcagugaaggauaucucugugaag
ama-miR-nov68	3.7	79 +/- 2%	44	44	0	0	yes	aly-miR823-3p	uagguuggucuguaggauggucua	ggguggucuggaggauggucugug	ggguggucuggaggauggucugugggguggucuguagguuggucuguaggauggucua
ama-miR-nov460	3.6	79 +/- 2%	6	4	0	2	yes	-	aacguaagucacugauuuc	uuaucaaugacuuacucuucau	aacguaagucacugauuucacagauugggcuguguuaucaaugacuuacucuucau
ama-miR-nov574	3.6	79 +/- 2%	9	9	0	0	yes	gga-miR-6688-3p	ugagucacugugguucugagcgcu	cgcugagucacugugguucuga	cgcugagucacugugguucugaguacugagucacugugguucugagcgcu
ama-miR-nov398	3.6	79 +/- 2%	9	9	0	0	yes	crm-miR-72-3p	cgcucggcccuaggcacgccac	ugcgugcucaguguacgcagcgcu	ugcgugcucaguguacgcagcgcuaaauguacacacagcgcucggcccuaggcacgccac
ama-miR-nov392	3.5	79 +/- 2%	6	5	0	1	no	bmo-miR-3209	ggaggcgagccagaccga	guccggccucgucuacucuga	guccggccucgucuacucugagguaaaugcccuccgaggaggcgagccagaccga
ama-miR-nov229	3.5	79 +/- 2%	8	8	0	0	yes	zma-miR395e-5p	cuucccuuugcugucccugccu	agaggagcggggaagggaaaaugau	agaggagcggggaagggaaaaugaugucaguggugacagcugagcuucccuuugcugucccugccu
ama-miR-nov569	3.5	79 +/- 2%	9	9	0	0	yes	osa-miR5536	uaugguagguagcuaacaagc	uuguuaacuagcuaccaauguu	uuguuaacuagcuaccaauguuuucuugcaacauuaaauaugguagguagcuaacaagc
ama-miR-nov401	3.4	79 +/- 2%	1008	1008	0	0	yes	gga-miR-101	guacaguacggugauaacugac	cauuauguagcguacuguaaag	guacaguacggugauaacugacaauguacauuauguagcguacuguaaag
ama-miR-nov165	3.4	79 +/- 2%	9	9	0	0	yes	cin-miR-4052-5p	uaggcuuggucacugcaggacu	ucacugcaguacugagacugca	ucacugcaguacugagacugcagcagaauuaccauaggcuuggucacugcaggacu
ama-miR-nov283	3.3	79 +/- 2%	191	191	0	0	yes	bfl-let-7a-3p	uacuguacuagagucuggacu	uccguacuauuguacugugcu	uccguacuauuguacugugcuauugucuauauacuacaguacuguacuagagucuggacu
ama-miR-nov450	3.3	79 +/- 2%	5	3	0	2	yes	-	gcguccuuuccucgcuuccuga	ggaugcgaguuaaggacuuga	gcguccuuuccucgcuuccugagcuccacccaaaagaggaugcgaguuaaggacuuga
ama-miR-nov249	3.3	79 +/- 2%	7	4	0	3	yes	-	uaucuguucugguccccagugaugg	ccacuguggucaggacagcaga	uaucuguucugguccccagugauggaauaagccucccacuguggucaggacagcaga
ama-miR-nov490	3.3	79 +/- 2%	9	9	0	0	yes	bdi-miR166e	cucggaccugucaaucacaacag	uuaauuauugaaggaguccaggguu	cucggaccugucaaucacaacagugggauucuugguauccugcuuaauuauugaaggaguccaggguu
ama-miR-nov543	3.3	79 +/- 2%	73	73	0	0	yes	mmu-miR-880-5p	uacucagauuauguugaauacu	uauucaaaguauucugauuguccu	uauucaaaguauucugauuguccugaacacuauuccuaguacucagauuauguugaauacu
ama-miR-nov353	3.2	79 +/- 2%	7	6	0	1	yes	mtr-miR5242	guguagaacgcgcuuggcaucag	ccggugccguguguagaacac	guguagaacgcgcuuggcaucaguguugcguguagaacgcgcuuagcaccggugccguguguagaacac
ama-miR-nov305	3.2	79 +/- 2%	8	8	0	0	yes	tae-miR1134	uaacaacacuucuguagccguga	auggcuaccagggguugcuggc	auggcuaccagggguugcuggcacugcuucgcuucguaccuaacaacacuucuguagccguga
ama-miR-nov230	3.2	79 +/- 2%	5	3	0	2	yes	-	gaguugauuuaacccuggaug	uccaguguucauucaacucuaa	uccaguguucauucaacucuaaucacgugaguccaacagggaccauaauaugguaagaguugauuuaacccuggaug
ama-miR-nov542	3.2	79 +/- 2%	7	7	0	0	yes	hsa-miR-4731-5p	ggcuggggcggucgggcu	ccccucgcugcuccagcucc	ggcuggggcggucgggcuuuacauggcaggcaaauccugcgcaguggagccccucgcugcuccagcucc
ama-miR-nov605	3.1	79 +/- 2%	619	606	0	13	yes	cel-miR-234-5p	ggguauucuaggugguugcua	uggguguugcuuggugguugcug	uggguguugcuuggugguugcuguggagaucuaggugguuuuuaggguauucuaggugguugcua
ama-miR-nov282	3.1	79 +/- 2%	191	191	0	0	yes	bfl-let-7a-3p	uacuguacuagagucuggacu	uccuauuaugcucugcuacaguacu	uacuguacuagagucuggacuauuguacuguccuauuaugcucugcuacaguacu
ama-miR-nov487	3.1	79 +/- 2%	7	7	0	0	yes	nve-miR-2029-3p	uguaaacucaauaguaggcacc	ugccuacuaaugagcauacaag	ugccuacuaaugagcauacaagucgcauacagcuuguaaacucaauaguaggcacc
ama-miR-nov202	3.1	79 +/- 2%	6	3	0	3	no	hsa-miR-891a	agcaacgacgccggcgcugga	cacgcgcccacguccugccucg	cacgcgcccacguccugccucgugccuccccgaagcaacgacgccggcgcugga
ama-miR-nov352	3	79 +/- 2%	6	6	0	0	yes	mtr-miR5242	guguagaacgcgcuuggcaucag	ggugccacgcguuggacacgc	ggugccacgcguuggacacgcuuggccucgccgccgcguguagaacgcgcuuggcaucag
ama-miR-nov294	3	79 +/- 2%	4	3	0	1	yes	-	ucuguguucaaggcuguugugu	ucagcagcuuugggcaccagucu	ucuguguucaaggcuguuguguguuuaucucagugggcucucugcucagcagcuuugggcaccagucu
ama-miR-nov587	2.9	69 +/- 3%	10	10	0	0	yes	mmu-miR-466d-5p	ugugugugugaggugugc	ggguugugugugccgcu	ugugugugugaggugugcgagugugguuuuugugcgugugguuugugugugcgcgcaguguguaauuggcggguugugugugccgcu
ama-miR-nov498	2.8	69 +/- 3%	12	7	0	5	no	-	uugcguuuccucccccucaga	uuauggagggggaaaugcacuc	uuauggagggggaaaugcacucccuguaagcaccucgauugcguuuccucccccucaga
ama-miR-nov516	2.8	69 +/- 3%	9	9	0	0	yes	mmu-miR-466d-5p	uguguguguggcugauuc	gacacacgcacacacaua	gacacacgcacacacauaacccauaaucggucgguuguguguguguggcugauuc
ama-miR-nov67	2.8	69 +/- 3%	7	7	0	0	yes	cel-miR-1832b-3p	ggugggcaacacugaccucugacc	gggggggucaugguugccuacauu	gggggggucaugguugccuacauuacccaagauccuuuuugaccugggugggcaacacugaccucugacc
ama-miR-nov271	2.6	69 +/- 3%	9	9	0	0	yes	ebv-miR-BART14-3p	uaaaugcugcagaauugugcuu	gaacuauucugcaacauuuguu	gaacuauucugcaacauuuguucguguggcugugcaaguaaaugcugcagaauugugcuu
ama-miR-nov462	2.6	69 +/- 3%	6	6	0	0	yes	hme-miR-6305-3p	ugugagaaacgagugacuguca	acagucacucguuucucacacg	acagucacucguuucucacacgucucgaaccgcaauauauguauauaggccuaauuaugugugagaaacgagugacuguca
ama-miR-nov364	2.6	69 +/- 3%	6	6	0	0	yes	hsa-miR-216a-5p	uaaucucagcuggcaacugugagc	ucacgguggcugcugggauuaug	uaaucucagcuggcaacugugagcugugccgucgccccccucacgguggcugcugggauuaug
ama-miR-nov141	2.5	69 +/- 3%	6	6	0	0	yes	cqu-miR-988-5p	ggugugcuggucagacugcgcc	ugcuggucagacugcgcacauu	ggugugcuggucagacugcgccccugugggguuugggacggacccuggcccucacacggugugcuggucagacugcgcacauu
ama-miR-nov519	2.5	69 +/- 3%	2977	2883	0	94	yes	bmo-miR-2733i-5p	uguuguuaggugguugcua	ugguguuccaggugguugcua	uguuguuaggugguugcuauggaguuagaggcgguguuuaggguguugcuaggcuguuuuuaugguguuccaggugguugcua
ama-miR-nov130	2.4	69 +/- 3%	8	8	0	0	yes	bta-miR-2329-3p	ccugugaucuaagcgacuuugacca	gucaaacauuagaaugggca	gucaaacauuagaaugggcaagaccugugaucuaagcgacuuugacca
ama-miR-nov251	2.4	69 +/- 3%	10	8	0	2	no	-	uucucugugcgucuccugcagu	uggcgggagcugggcugag	uggcgggagcugggcugagaaagugagcuuucucugugcgucuccugcagu
ama-miR-nov270	2.4	69 +/- 3%	6	6	0	0	yes	hsa-miR-1294	ugugagguuuccugucuuucccu	ggagacauagcccccaca	ugugagguuuccugucuuucccucugugagccaccagagggagacauagcccccaca
ama-miR-nov438	2.3	69 +/- 3%	6	6	0	0	yes	cin-miR-4005b-3p	uaaggggaugagcaggccaga	uguccugcuaaucccuuugaa	uaaggggaugagcaggccagaucauagauuaccuccuguccugcuaaucccuuugaa
ama-miR-nov332	2.3	69 +/- 3%	6	6	0	0	yes	mcmv-miR-m108-1-3p	uuucugacacacugguguguug	acacaccagugugucagaaagg	uuucugacacacugguguguuggcuguggucuacaacacaccagugugucagaaagg
ama-miR-nov506	2.3	69 +/- 3%	172	160	0	12	yes	-	cgggaccaugugcacucuguaa	aaggagugcacauggucccacu	aaggagugcacauggucccacucuggaccagagcgggagcgggaccaugugcacucuguaa
ama-miR-nov214	2.3	69 +/- 3%	51	51	0	0	yes	-	uugcauucaccuuugguugc	aaccacaggugugugcgauu	aaccacaggugugugcgauuacaauuauuugcuaauugcauucaccuuugguugc
ama-miR-nov243	2.2	69 +/- 3%	15	12	0	3	yes	-	cuaacaccuaggucagagcucu	cacugaccuaggcguuagcug	cuaacaccuaggucagagcucuuuucuuuucaaggagcacugaccuaggcguuagcug
ama-miR-nov343	2.2	69 +/- 3%	25	25	0	0	yes	-	uagcccuaccacaucugcaccu	aggcagccaugguagggcugua	aggcagccaugguagggcuguaauggguaaaaaauaagacgcauuauagcccuaccacaucugcaccu
ama-miR-nov455	2.1	69 +/- 3%	65	65	0	0	yes	-	ucaugaaagaacuugcuaugcc	cauagcaaguucuuucaugaaa	ucaugaaagaacuugcuaugcccacguagauugguugauaaaggcauagcaaguucuuucaugaaa
ama-miR-nov456	2.1	69 +/- 3%	100	100	0	0	yes	-	ucaugaaagaacuugcuaugcc	cauagcaaguucuuucaugaaa	ucaugaaagaacuugcuaugccuuuaucaaccaaucuacgugggcauagcaaguucuuucaugaaa
ama-miR-nov440	2.1	69 +/- 3%	23	23	0	0	yes	-	uuguguacucaauaguaggca	ccgacuauucaguauacaagc	ccgacuauucaguauacaagcugcauacaagccauauacagcuuguguacucaauaguaggca
ama-miR-nov259	2	69 +/- 3%	7	5	0	2	yes	-	gccccagcacuaagacaccuga	aagggcuggugugggugcaggu	aagggcuggugugggugcagguuuuuuguucuagccccagcacuaagacaccuga
ama-miR-nov213	2	69 +/- 3%	63	61	0	2	yes	-	cggaagcugcgaggccucgccg	gcgagaucauacagcgcccgugu	gcgagaucauacagcgcccguguggugcguguuugucaauuacacggaagcugcgaggccucgccg
ama-miR-nov182	2	69 +/- 3%	12	11	0	1	yes	-	uuucaaguggaacagcuaauccu	uagcugcuccaguuggugug	uuucaaguggaacagcuaauccuuuauucgacagcuugggauagcugcuccaguuggugug
ama-miR-nov102	2	69 +/- 3%	13	13	0	0	yes	-	cuacccccaccuucaaccucc	ggguugaaugggggguagag	ggguugaaugggggguagagguuuuguuucaaacccgcacuacccccaccuucaaccucc
ama-miR-nov358	2	69 +/- 3%	13	11	0	2	yes	-	ccucuccuaccucuucgcuccu	aaggggggaaggagaugagu	ccucuccuaccucuucgcuccuuauuggaaguauacagaggaaaggggggaaggagaugagu
ama-miR-nov173	1.9	65 +/- 3%	96	96	0	0	yes	-	uaggugauugaaauuugagagu	ucucaaauuuuaaucacguacc	uaggugauugaaauuugagaguaagugaacacauacucucaaauuuuaaucacguacc
ama-miR-nov415	1.9	65 +/- 3%	16	16	0	0	yes	cin-miR-4214-5p	uaugugaacuuuugacccac	uucuaaaaagucauuacaucau	uucuaaaaagucauuacaucauuuuauggaccagacuguucagagacagucaacuuaguguaugugaacuuuugacccac
ama-miR-nov524	1.9	65 +/- 3%	52	52	0	0	no	gga-miR-1680-5p	uuccuccugcuguccucuccgccu	guggagugggcaguggcggcggaca	guggagugggcaguggcggcggacagagagccaggcgugagccauuccgucuuuucaguuccuccugcuguccucuccgccu
ama-miR-nov571	1.9	65 +/- 3%	13	13	0	0	yes	-	gguucgguuuuuggugggg	ugagcaguuuuuaugagcuc	gguucgguuuuuggugggggguagcgggguaaggggugggggucccguucuuucccugagcaguuuuuaugagcuc
ama-miR-nov78	1.9	65 +/- 3%	5	4	0	1	no	mmu-miR-466h-3p	aacgcacgugugaccagaacu	uucuggggaccauugugugcu	uucuggggaccauugugugcugguuauccaaaacgcacgugugaccagaacu
ama-miR-nov405	1.9	65 +/- 3%	65	65	0	0	yes	-	ucccgccgucccugugcugagc	ucgagcacagggcggggcg	ucgagcacagggcggggcgcuuugucccgccgucccugugcugagc
ama-miR-nov100	1.8	65 +/- 3%	19	19	0	0	no	hsa-miR-663a	gggcgggggccuccccggg	agggugauggugccgcacuugc	gggcgggggccuccccgggggccggcucgggcagguccagggugauggugccgcacuugc
ama-miR-nov74	1.8	65 +/- 3%	91	91	0	0	yes	-	guaacaugaccagugacuggu	caaucgcugcuuguguuauug	guaacaugaccagugacuggucguagcauuuguuuugcaccaaucgcugcuuguguuauug
ama-miR-nov61	1.8	65 +/- 3%	21	20	1	0	no	tca-miR-317-5p	gggggacccgggcggggc	cgugcccggguguccguu	gggggacccgggcggggccgggcagggcccaucucagcccaaacggggccugggggggacgcgcgcgugcccggguguccguu
ama-miR-nov280	1.8	65 +/- 3%	43	27	16	0	yes	-	gugugcacucuggucugaggca	ucugggaccuaaauguguagcug	gugugcacucuggucugaggcaaguaugcacucuggucugaggcaagugugcacuuuugucugggaccuaaauguguagcug
ama-miR-nov36	1.8	65 +/- 3%	45	20	0	25	no	ptc-miR6423	ucgcuguccuaccugguggagc	cgcccgccgggcaggacuccgu	ucgcuguccuaccugguggagcugagcgugcuggcgcccgccgggcaggacuccgu
ama-miR-nov535	1.8	65 +/- 3%	27	27	0	0	yes	-	uuccaguaacguugcgagaac	ucccacaauguuacugccaua	ucccacaauguuacugccauagcguugaccgaacauuccaguaacguugcgagaac
ama-miR-nov66	1.8	65 +/- 3%	1852	1852	0	0	yes	-	aaaccaacagacacugaagcc	cugcaguggaugcuggucuuu	cugcaguggaugcuggucuuugugguuuucugccaaucagccaaaaaccaacagacacugaagcc
ama-miR-nov19	1.8	65 +/- 3%	16	16	0	0	yes	-	uccaucagucaugugaccugaca	ugaggucacgcgagugguggcag	ugaggucacgcgagugguggcagaaauggcaaauuuauugaggauuacuuccaucagucaugugaccugaca
ama-miR-nov178	1.7	65 +/- 3%	7	7	0	0	yes	hsa-miR-4654	ugugggauucugcuuucucag	gagacuggugguuuucucauacu	ugugggauucugcuuucucagcuccuuuuguguuucugagacuggugguuuucucauacu
ama-miR-nov295	1.7	65 +/- 3%	12	12	0	0	no	oan-miR-20b-3p	ucuguaaugugccccguccugca	gggggcgugggggcaggacacggg	gggggcgugggggcaggacacgggcaugcucacaggccucuguaaugugccccguccugca
ama-miR-nov531	1.7	65 +/- 3%	5	4	0	1	no	mmu-miR-466h-3p	aacgcacgugugaccagaacu	uucuggggaccauugugugcu	uucuggggaccauugugugcugguugcccaaaacgcacgugugaccagaacu
ama-miR-nov540	1.7	65 +/- 3%	11	10	0	1	no	-	ucccguuuucccugccagccacag	gugugggagggauggaggg	gugugggagggauggagggauggaagggugaguugugagggauggagggaugagcuuaaauuuauaucccguuuucccugccagccacag
ama-miR-nov231	1.7	65 +/- 3%	20	19	0	1	yes	-	agcucgcacgggccgcccucc	ugcgguccgugcacgagucucuu	ugcgguccgugcacgagucucuuaagugcacuguaggaagcucgcacgggccgcccucc
ama-miR-nov162	1.7	65 +/- 3%	16	16	0	0	yes	-	uccaucagucaugugaccugaca	ugaggucacgcgagugguggcag	ugaggucacgcgagugguggcagaaaugggaucauuguugaggauuacuuccaucagucaugugaccugaca
ama-miR-nov315	1.6	65 +/- 3%	5	4	0	1	yes	osa-miR5798	cuggacuaaauuaaguuuugu	ucaaaauggaauguaguc	cuggacuaaauuaaguuuuguauguagaaucuccuuucaaaauggaauguaguc
ama-miR-nov539	1.6	65 +/- 3%	4	4	0	0	yes	ahy-miR3518	ugaccuuugaccucuggucgcc	cgcuggaggugaaaggucagg	ugaccuuugaccucuggucgccgugguaaaugggcgcuggaggugaaaggucagg
ama-miR-nov566	1.6	65 +/- 3%	13	13	0	0	no	mmu-miR-128-1-5p	cggggccgggggccggggau	cccgccacgccugggg	cccgccacgccuggggagcccgcgcugcgggccggggccgggggccggggau
ama-miR-nov327	1.6	65 +/- 3%	7	7	0	0	yes	gga-miR-1456-5p	caaaggacacgaggagaga	ucuuccucaugucuuuuccu	ucuuccucaugucuuuuccuugucucauagcuccacccaacaaaggacacgaggagaga
ama-miR-nov262	1.6	65 +/- 3%	12	12	0	0	yes	-	ucuaucuucccucgcuguccagg	uggacagacaaggagguuggaga	uggacagacaaggagguuggagaggucuuacagcuccccugucucucuaucuucccucgcuguccagg
ama-miR-nov499	1.6	65 +/- 3%	13	12	0	1	yes	-	agaccagccccacaccccugc	gcagggaauuggugcugggguu	agaccagccccacaccccugcccaaaauggacagcagggaauuggugcugggguu
ama-miR-nov82	1.6	65 +/- 3%	4	4	0	0	yes	iltv-miR-I3	ccuugucucugcucugggcaguggu	cagugguuugggcccuagggggcgggcu	cagugguuugggcccuagggggcgggcucucuguuugacagacggagcuccuugucucugcucugggcaguggu
ama-miR-nov461	1.6	65 +/- 3%	4	4	0	0	yes	hme-miR-6305-3p	ugugagaaacgagugacuguca	acagucacucguuucucacaca	acagucacucguuucucacacauaauuaggccuauauacauauauugcgguucgagacgugugagaaacgagugacuguca
ama-miR-nov508	1.6	65 +/- 3%	5	5	0	0	yes	hsv2-miR-H5	uggggggcaacuuugaucauuccu	gaauggucuuauaccccccgaa	uggggggcaacuuugaucauuccuccagauucuguauggaggaauggucuuauaccccccgaa
ama-miR-nov476	1.6	65 +/- 3%	22	22	0	0	yes	-	gaauaaugccagcagucgguc	ccagcguuggcguuauuggg	gaauaaugccagcagucggucgcugauucucaagaggccagcguuggcguuauuggg
ama-miR-nov235	1.5	65 +/- 3%	5	5	0	0	yes	pma-miR-4571-5p	uuggaauaacugguucuucacu	ugaagaaccaguuauuccaacc	uuggaauaacugguucuucacuuuaggaagugaagaaccaguuauuccaacc
ama-miR-nov552	1.5	65 +/- 3%	4	3	1	0	yes	ahy-miR3514-5p	uggauucucuacagacugucu	acugucuguaauggauucucu	acugucuguaauggauucucuacagacugucuguacuggccgcucuacagacugucuguaauggauucucuacagacugucu
ama-miR-nov37	1.5	65 +/- 3%	20	20	0	0	no	ptc-miR6423	ucgcuguccuaccugguggagc	ucaaggugguggugagc	ucaaggugguggugagcaagcuguuccgcgugcuguugccgggcaacguggagaacacggagccgcugucgcuguccuaccugguggagc
ama-miR-nov423	1.5	65 +/- 3%	4	4	0	0	yes	hsa-miR-4660	ugcagcucucugaagcuccugcacu	agugggagguggagggcuugcaga	agugggagguggagggcuugcagacuguggggauccugcuggucaucugcagcucucugaagcuccugcacu
ama-miR-nov114	1.5	65 +/- 3%	5	5	0	0	yes	oan-miR-1386	cuccuggcuggcucacca	gugggugagucggcgaugua	cuccuggcuggcucaccauauuuuguggaggaaaaacuccucuuagguucggugggugagucggcgaugua
ama-miR-nov474	1.5	65 +/- 3%	4	4	0	0	yes	cin-miR-4172-3p	cauuaugucguugaauuccgagu	ucggauauuugacggcauaugag	ucggauauuugacggcauaugagguguggauagcucauuaugucguugaauuccgagu
ama-miR-nov374	1.5	65 +/- 3%	14	14	0	0	yes	-	ucgagauggaauguagcgugau	cucgcuacauuccaucucaauu	cucgcuacauuccaucucaauuuagccagccaaaucgagauggaauguagcgugau
ama-miR-nov590	1.5	65 +/- 3%	26	26	0	0	no	ath-miR172b-5p	ucagcaccuccuucgacagc	uuccuggugggcgcugugg	uuccuggugggcgcuguggcgauccccgugaccgugcugguggagcacggggucagcaccuccuucgacagc
ama-miR-nov413	1.5	65 +/- 3%	12	12	0	0	no	mdv2-miR-M21-5p	cccuccuuugcuugccuugacagc	ugcugggguggguguuggcuggggcg	cccuccuuugcuugccuugacagcuggaauuagaggggcugcugggguggguguuggcuggggcg
ama-miR-nov255	1.5	65 +/- 3%	4	4	0	0	yes	mmu-miR-679-3p	ggcaaggucccgggcuccag	gaagcuggcgcggaccacgcccu	ggcaaggucccgggcuccagcgacaugcugcugaagcuggcgcggaccacgcccu
ama-miR-nov510	1.5	65 +/- 3%	27	27	0	0	yes	-	uuucuucauucagaguggaua	cccacucuagaugcagcaaug	uuucuucauucagaguggauaaauaugcaaacauuacccacucuagaugcagcaaug
ama-miR-nov324	1.5	65 +/- 3%	846	846	0	0	yes	-	cauacccggccgucgccg	gcgagggcugaguaguaa	cauacccggccgucgccgggccacgagagccgcgagggcugaguaguaa
ama-miR-nov169	1.4	65 +/- 3%	4	4	0	0	yes	osa-miR156h-3p	ccucgcuccggacuucaccuc	gaugaaguccugaaggagucu	gaugaaguccugaaggagucugaacgucccccggcggagccucgcuccggacuucaccuc
ama-miR-nov409	1.4	65 +/- 3%	5	5	0	0	yes	bfl-miR-4880	guugcuauggugcuccagg	ugcaaacauggcaaccu	guugcuauggugcuccaggaacaguaacuuuccacuagagagauuggcccugcaaacauggcaaccu
ama-miR-nov308	1.4	65 +/- 3%	13	13	0	0	no	gma-miR4998	uguuucguuugcaagguugucc	accacacagcgaaagaggcacu	uguuucguuugcaagguugucccagucucgguaaggaggaacgagcgcucuuuggacuggcggaccacacagcgaaagaggcacu
ama-miR-nov383	1.4	65 +/- 3%	61	61	0	0	no	hsa-miR-4654	ggugggauccgcggggccc	gccgaggguucugauuag	ggugggauccgcggggcccuggcugauucgcugguggccgaggguucugauuag
ama-miR-nov302	1.4	65 +/- 3%	22	22	0	0	no	hsa-miR-218-1-3p	uugguuccuugacccucugcccacc	uuggcgcgguucgggagcgcccgcc	uuggcgcgguucgggagcgcccgccguggcucugcgguugguuccuugacccucugcccacc
ama-miR-nov237	1.4	65 +/- 3%	6	6	0	0	yes	ame-miR-3730	acaacgagcgcugugauuggu	caaucauggaguacguuggua	caaucauggaguacguugguaacaaccaguguaacaacgagcgcugugauuggu
ama-miR-nov591	1.4	65 +/- 3%	26	26	0	0	no	ath-miR172b-5p	ucagcaccuccuucgacagc	ugcguggaguugcugcug	ucagcaccuccuucgacagcugccuguuccucagcugcguggaguugcugcug
ama-miR-nov168	1.4	65 +/- 3%	142	142	0	0	yes	-	ugcgaagcggggcugggc	agggcaaggcuugguuag	agggcaaggcuugguuaguacugaagcuaagcaggacugggcuugguuaguacugaugcgaagcggggcugggc
ama-miR-nov612	1.4	65 +/- 3%	5	5	0	0	yes	mmu-miR-134-5p	ugugacuguuguuacggaugugac	uacggaugugacgcguuacgga	ugugacuguuguuacggaugugacugccguuacggaugugacgcguuacgga
ama-miR-nov159	1.4	65 +/- 3%	8	3	5	0	yes	bmo-miR-2760-3p	guuuugguguugcauucuuguucc	aguuuugguguugcauucuuguuc	aguuuugguguugcauucuuguuccuggaguuuuggugcugcauucuuguuccuggaguuuugguguugcauucuuguucc
ama-miR-nov256	1.4	65 +/- 3%	4	4	0	0	yes	hsa-miR-196a-5p	uagguaguuucgaguuguugggc	acaggaaccugaaacugccugaa	uagguaguuucgaguuguugggcugcaaguuuaauaucacaggaaccugaaacugccugaa
ama-miR-nov388	1.3	65 +/- 3%	4	4	0	0	yes	sbi-miR397-3p	acaccggcgucuggaagc	uuccagcgcuggugaga	uuccagcgcuggugagagcguaauggggcaguuaagugcucgguaaacaccggcgucuggaagc
ama-miR-nov275	1.3	65 +/- 3%	30	28	0	2	yes	-	gugauugguggauacuuuuucc	aaguauccuucaaucaccauu	gugauugguggauacuuuuuccccuaauggcaugguggaaaguauccuucaaucaccauu
ama-miR-nov209	1.3	65 +/- 3%	15	15	0	0	no	mtr-miR393b-3p	cuugggauauguugucuccuc	ggauuugaggucucaccaaggc	cuugggauauguugucuccucuggauuugaggucucaccaaggc
ama-miR-nov565	1.3	65 +/- 3%	4	4	0	0	yes	tca-miR-3868-5p	cccagcacugagggcucuggc	cggagcugagcaguauaaccca	cggagcugagcaguauaacccaacacucaccccccagcacugagggcucuggc
ama-miR-nov272	1.3	65 +/- 3%	1654	1654	0	0	no	rlcv-miR-rL1-16-5p	cagcaggcacagucaggcaa	gaggagcugugucuuugug	gaggagcugugucuuugugccucugaagggggccacagcaggcacagucaggcaa
ama-miR-nov564	1.3	65 +/- 3%	129	129	0	0	no	mmu-miR-187-3p	ucgugucuuguguugcagccagu	gggcguggcacggaaucgggcugggg	ucgugucuuguguugcagccaguggaauggccgccaauuaacuucgcugaccgggacggcacggggcguggcacggaaucgggcugggg
ama-miR-nov1	1.3	65 +/- 3%	1062	1062	0	0	no	esi-miR3453-3p	ggcggacgcggacgggggc	ccgacggccagccgccgcccg	ggcggacgcggacgggggcgccccgcccgacggccagccgccgcccg
ama-miR-nov203	1.3	65 +/- 3%	30	30	0	0	no	mmu-miR-149-5p	ccuggcucggacagcucg	ugucuguucggcuggguc	ugucuguucggcuggguccagcccuggcucggacagcucg
ama-miR-nov52	1.2	65 +/- 3%	4	4	0	0	yes	hsa-miR-658	ugcggaggaagaggaugc	gucugaaugcuugacu	ugcggaggaagaggaugccucuaccugaggggucugaaugcuugacu
ama-miR-nov220	1.2	65 +/- 3%	5	4	0	1	yes	hsa-miR-1287	ugcuggauggguacuaug	ccuggugguucuggcuggg	ugcuggauggguacuauguggaaucggugguguguguugugaucgguuucgccuggugguucuggcuggg
ama-miR-nov101	1.2	65 +/- 3%	4	4	0	0	yes	rno-miR-6325	uaagucaggaccugcaggcc	cuugcaguuggcuguc	cuugcaguuggcuguccaguugaucccaaagcuguuggauaagucaggaccugcaggcc
ama-miR-nov419	1.2	65 +/- 3%	5	5	0	0	yes	ath-miR849	gaacuaaagugaccgggacu	uccuggucucauuaguuaag	gaacuaaagugaccgggacuagcagugguccuggucucauuaguuaag
ama-miR-nov547	1.2	65 +/- 3%	16	16	0	0	no	hsa-miR-4417	cgugggcuguuucugagcgc	guaaccagcccuaguagcu	cgugggcuguuucugagcgcagggcacggacacaggcgugcccuuguaaccagcccuaguagcu
ama-miR-nov485	1.2	65 +/- 3%	4	4	0	0	yes	rno-miR-3561-5p	ucugugucucugugaucucauuggc	caaggagugggcagagcuugcaggug	caaggagugggcagagcuugcaggugcauucuuccaggaaaggggaggguguguccaucugugucucugugaucucauuggc
ama-miR-nov232	1.2	65 +/- 3%	3	3	0	0	yes	tca-miR-263a-3p	uguggacuguguggagcugcugc	ggcagucccgccagcacacauc	uguggacuguguggagcugcugcuggagaagggggcagagguacggcucuggcagccucagggcagucccgccagcacacauc
ama-miR-nov170	1.2	65 +/- 3%	5	5	0	0	yes	hsa-miR-1203	uccggagcuuguuggacucgg	gaguucuucgagcugcggugg	gaguucuucgagcugcgguggaucauauccggagcuuguuggacucgg
ama-miR-nov416	1.2	65 +/- 3%	197	194	3	0	no	rlcv-miR-rL1-30-3p	guucguuucccggccaau	uguguagggaguauug	uguguagggaguauugguggcucagugguagagcucucgccugccacgcuggaggccccgguucguuucccggccaau
ama-miR-nov585	1.2	65 +/- 3%	496	496	0	0	no	bta-miR-2898	ggguggagcgcgcggcgg	gcagcgguucggcucua	gcagcgguucggcucuaauuaaacggcggggaggguggagcgcgcggcgg
ama-miR-nov469	1.2	65 +/- 3%	4821	4820	0	1	no	mmu-miR-133a-3p	uuugguccccuucaaccagcu	ggcugguaaaacggaaccaa	ggcugguaaaacggaaccaagucagguguuucugcgagguuugguccccuucaaccagcu
ama-miR-nov160	1.1	65 +/- 3%	10	10	0	0	yes	-	guaacucugccccccauccagg	ugguggggggugggguuuguu	ugguggggggugggguuuguuuagccauugcugugguaacucugccccccauccagg
ama-miR-nov491	1.1	65 +/- 3%	19	19	0	0	no	ppt-miR1219a	cuuccugcucuguucccguagc	ggcggggacagaguguguggagcc	ggcggggacagaguguguggagccauuuaaaaagcaugcuuccugcucuguucccguagc
ama-miR-nov451	1.1	65 +/- 3%	4	4	0	0	yes	mmu-miR-202-5p	uuccuaugcauauaccucuuu	agaggcauggcguaugggaaaa	uuccuaugcauauaccucuuugagaucuagcauuaaagaggcauggcguaugggaaaa
ama-miR-nov357	1.1	65 +/- 3%	17	17	0	0	yes	-	uguguauggucuguagag	uauagacagaguaaugcu	uauagacagaguaaugcugcaagguguguauggucuguagag
ama-miR-nov511	1.1	65 +/- 3%	5	5	0	0	yes	hsa-miR-485-5p	ugaggcugaagguaaaucuu	gguuuccugguagucucaua	ugaggcugaagguaaaucuuguagcucucuggcauaagguuuccugguagucucaua
ama-miR-nov509	1.1	65 +/- 3%	3	3	0	0	yes	oan-miR-1357	uuuaugaggacacuucaccagc	uggagaaguguccucauaaacu	uuuaugaggacacuucaccagcuguccuacuauagugcuggagaaguguccucauaaacu
ama-miR-nov601	1.1	65 +/- 3%	3	3	0	0	yes	hsa-miR-4734	ccugcgggucagaggucucccu	ggagcugcgucuggcccgcgggcc	ggagcugcgucuggcccgcgggcccuugaguuucugacagccugcgggucagaggucucccu
ama-miR-nov191	1.1	65 +/- 3%	120	119	0	1	yes	-	uuccaagaggaugugguauccu	uggaugccacacauuuuugga	uggaugccacacauuuuuggauaauuauuauuagcaguuuuccaagaggaugugguauccu
ama-miR-nov109	1.1	65 +/- 3%	19	19	0	0	no	cin-miR-4088-3p	cucuccacggccguccugcaga	ugugauggcggugagacugcgugaggc	cucuccacggccguccugcagagcaaagaggaugugauggcggugagacugcgugaggc
ama-miR-nov92	1	65 +/- 3%	4	4	0	0	yes	mmu-let-7g-3p	gcuguacaacucuugcuacu	cagcaaggccuugcagcuu	cagcaaggccuugcagcuuccauggaauacgacgcuguacaacucuugcuacu
ama-miR-nov334	1	65 +/- 3%	12	12	0	0	no	mmu-miR-675-5p	cggugcgguacugagucugac	caggccaacgacgcguaccugca	cggugcgguacugagucugacuggugucucggguguccaggccaacgacgcguaccugca
ama-miR-nov610	1	65 +/- 3%	119	119	0	0	no	mml-miR-31	ggcaagauuuuggcauaacug	guugugccacuaccucgccau	ggcaagauuuuggcauaacugguguucagugcacgguugugccacuaccucgccau
ama-miR-nov319	1	65 +/- 3%	3	3	0	0	yes	ath-miR853	cccccucuccucucaucucugg	agagauggaaguggggguu	agagauggaaguggggguuucuuuuauucccguguaaacccccucuccucucaucucugg
ama-miR-nov437	1	65 +/- 3%	225	222	0	3	no	hsa-miR-5007-3p	uucauaugcgacuuuagcgugc	gagcuaagcuugcauauggug	gagcuaagcuugcauaugguggaguuggaggaagaccuuucauaugcgacuuuagcgugc
ama-miR-nov427	1	65 +/- 3%	10	10	0	0	yes	-	uacgcuggacgggaggccgcu	cggccucccuaaaagcgggc	uacgcuggacgggaggccgcuucauucgcuccguguggcggauuuaaaagccgcuuuggagcaacgcggccucccuaaaagcgggc
ama-miR-nov502	1	65 +/- 3%	18302	18302	0	0	no	cel-let-7-5p	ugagguaguaguuugugcuguu	cggcucccagguccgcugccgcccg	cggcucccagguccgcugccgcccgcacuaugcacuggcugagguaguaguuugugcuguu
ama-miR-nov151	1	65 +/- 3%	127	119	0	8	yes	-	uccaucaucuauacuggcugcu	ggcaauauggcugaaggauga	uccaucaucuauacuggcugcuugaaauuaacagaagcaggcaauauggcugaaggauga
ama-miR-nov309	1	65 +/- 3%	17	17	0	0	no	gga-miR-1680-5p	cuccuccuccugccccgcagc	ugaugcgggcccuguuggagcauua	ugaugcgggcccuguuggagcauuaggagccguaacccuguccuccuccuccuccuccugccccgcagc
ama-miR-nov528	1	65 +/- 3%	13	13	0	0	no	mmu-miR-140-5p	cagugguucuugacccagug	caagguuguagaaccacuggc	cagugguucuugacccagugugggauucuggguguucacaagguuguagaaccacuggc
ama-miR-nov354	0.9	57 +/- 3%	10	10	0	0	yes	-	gccacagugaucauuauggucugcg	uugucauggugauccugggcgu	gccacagugaucauuauggucugcgugggguucuugguugucauggugauccugggcgu
ama-miR-nov399	0.9	57 +/- 3%	50	48	0	2	yes	-	ugcgccuugaaauccuguccaug	gaggagacaagacgcacccu	ugcgccuugaaauccuguccaugaacacuaagaacaggagaggagacaagacgcacccu
ama-miR-nov180	0.9	57 +/- 3%	11	11	0	0	no	cel-miR-40-5p	uguggaugaugaaaaccu	gccuuaaucugucuccaaaga	uguggaugaugaaaaccuggagcaacucacacugcugagcggugggagccucggggccuuaaucugucuccaaaga
ama-miR-nov236	0.9	57 +/- 3%	114	114	0	0	no	hsa-miR-4804-5p	guggacggguagaaauccccagu	ugagggaacuuccauccagugcaugg	ugagggaacuuccauccagugcauggguguuuaaggggaccuccaguggacggguagaaauccccagu
ama-miR-nov29	0.9	57 +/- 3%	3555	3555	0	0	no	hsa-miR-503-5p	uagcagcgcaucaugguuugc	aggcaggauaagcuguggag	aggcaggauaagcuguggaggaggagccugucugagcgcucacagcccuuagacugcuauagcagcgcaucaugguuugc
ama-miR-nov458	0.9	57 +/- 3%	2	2	0	0	yes	tca-miR-3892-5p	caccccuggacacuggcuug	agccaguguccagggguggc	agccaguguccagggguggcauuguaauaucagccaccccuggacacuggcuug
ama-miR-nov14	0.9	57 +/- 3%	4	4	0	0	yes	dme-miR-4982-3p	ugcuggaagagaaaccugau	cagguuucucuuccagcaga	cagguuucucuuccagcagagcccagccaaccugcugcuggaagagaaaccugau
ama-miR-nov48	0.9	57 +/- 3%	4	4	0	0	yes	pti-miR5478	gacaaaggagagaggggcgauga	gucuuucuucuuuccuuucauug	gacaaaggagagaggggcgaugauguaauugucuuucuucuuuccuuucauug
ama-miR-nov457	0.9	57 +/- 3%	2	2	0	0	yes	tca-miR-3892-5p	caccccuggacacuggcuug	agccaguguccagggguggc	agccaguguccagggguggcugauauuacaaugccaccccuggacacuggcuug
ama-miR-nov351	0.9	57 +/- 3%	652	652	0	0	no	dme-miR-4958-5p	uggaucugacugcugagu	ugcagaguguguccugc	uggaucugacugcugaguguguccugccuuacgggucugacugcagaguguguccugc
ama-miR-nov187	0.8	57 +/- 3%	11	11	0	0	no	mmu-miR-194-1-3p	ucaguggacauucugggg	ucaggggacguucaggggac	ucaggggacguucaggggacauucaggggucguucuggggacauucaguggacauucugggg
ama-miR-nov418	0.8	57 +/- 3%	17	17	0	0	yes	-	cugaugaaacacugaacugu	gguucaguuuuaaaucuuuaugug	gguucaguuuuaaaucuuuaugugcaaaguacugaugaaacacugaacugu
ama-miR-nov481	0.8	57 +/- 3%	3	3	0	0	yes	esi-miR3466-5p	cuccggaggcacagcagcugu	agcucaggugucuucgggcac	cuccggaggcacagcagcugugcgcuugauugacagcucaggugucuucgggcac
ama-miR-nov208	0.8	57 +/- 3%	11	11	0	0	no	hsa-miR-4667-3p	ucccuccuucgucacgcgcaga	ugugcgugaagaggugccgaggugca	ugugcgugaagaggugccgaggugcaguaaaggaugugucccuccuucgucacgcgcaga
ama-miR-nov163	0.8	57 +/- 3%	18	18	0	0	yes	-	cagagacuucaucaagaacaugauc	ccaugcucuaugauaccugug	cagagacuucaucaagaacaugaucacagggaccucucagguacagagugacugugcaccuguuuuacacccaugcucuaugauaccugug
ama-miR-nov286	0.8	57 +/- 3%	10	10	0	0	yes	osa-miR396f-5p	ccuccacaguagucuucuc	gaagauuaggagcaa	gaagauuaggagcaaaaccuccacaguagucuucuc
ama-miR-nov597	0.8	57 +/- 3%	6402	6114	285	3	yes	-	uguugcuaggugguugcua	guugccaggguguuacua	guugccaggguguuacuaggugauuuauauggaguucuaggcgguugcuacgguguugcuaggugguugcua
ama-miR-nov559	0.8	57 +/- 3%	10	10	0	0	no	mmu-miR-744-5p	cgcggggcgggggggagu	ucucagcccuguccgcacg	cgcggggcgggggggagugaugcgaggagacagccagucagccucgucagcucacacucucagcccuguccgcacg
ama-miR-nov38	0.8	57 +/- 3%	19	19	0	0	no	mmu-miR-320-5p	cccuucucuuucucucca	gagggaaacccaggggaa	gagggaaacccaggggaacaggcagccugcucucucauuaaaggucagccgagcucccuucucuuucucucca
ama-miR-nov567	0.8	57 +/- 3%	94	93	0	1	no	osa-miR1424	uugcacacccguagacccuuggua	aggggggacagcgugugcca	uugcacacccguagacccuugguaggcucuacuguagccucaaaggggggacagcgugugcca
ama-miR-nov368	0.7	57 +/- 3%	59	59	0	0	yes	-	uuccauaaaccucugccuugga	caggcgguuguaugugcagac	uuccauaaaccucugccuuggaguggaaaaaaaacuccaggcgguuguaugugcagac
ama-miR-nov246	0.7	57 +/- 3%	2	2	0	0	yes	hsa-miR-5580-5p	cgcuggcucuggagcgcgcu	cguguggcugcagagagga	cgcuggcucuggagcgcgcucagacuguacuggaaaugggcguguggcugcagagagga
ama-miR-nov50	0.7	57 +/- 3%	14	14	0	0	no	dme-miR-79-5p	ccuuuggcaucagccauaaaguc	caguuuggcuggucccaaugcg	ccuuuggcaucagccauaaagucuggaauugucucggggggaagaaugcaguuuggcuggucccaaugcg
ama-miR-nov250	0.7	57 +/- 3%	3	3	0	0	yes	hsa-miR-26b-3p	ccuguucuggcugccugaucuca	agguuuagggcuagauauagaggggggc	agguuuagggcuagauauagaggggggcaggugggcuuguuuuuaguccauccgcagccuguucuggcugccugaucuca
ama-miR-nov325	0.7	57 +/- 3%	36	36	0	0	no	gma-miR5225	ccugucguuucucuguguggccg	gcaugcguuucugucgccggucc	gcaugcguuucugucgccgguccuccugucguuucucuguguggccg
ama-miR-nov436	0.7	57 +/- 3%	2	2	0	0	yes	esi-miR3459-5p	cccggaggaaggcugagcguu	cgcucuccucuaaacugggcg	cgcucuccucuaaacugggcgcgucucuccacaggguggccugggacgcccucccggaggaaggcugagcguu
ama-miR-nov285	0.7	57 +/- 3%	171	171	0	0	no	hsa-miR-196a-5p	uagguaguuucauguuguuggg	caguccucagcggauugcccucc	caguccucagcggauugcccuccucgcgcagcugaugcgugauuuagguaguuucauguuguuggg
ama-miR-nov194	0.7	57 +/- 3%	15	15	0	0	no	mmu-miR-181a-2-3p	cccgaccgaccggccccc	gggucugucggagaacgcc	gggucugucggagaacgccgcggcccgaccgaccggccccc
ama-miR-nov467	0.7	57 +/- 3%	2	2	0	0	yes	hsa-miR-29b-1-5p	ucugguuuuggcuccggcgcagc	ugcgccgagaucuuccgggca	ucugguuuuggcuccggcgcagcgucgcuugcgaccggugcgccgagaucuuccgggca
ama-miR-nov367	0.7	57 +/- 3%	2	2	0	0	yes	mmu-miR-1895	gccccgagccucggucug	gaacccggggccacggggacca	gccccgagccucggucuggccacggcgcagucggcacacucuguacugagacgcaggggcggaacccggggccacggggacca
ama-miR-nov408	0.7	57 +/- 3%	38	37	0	1	no	hsa-miR-146b-3p	ugcccuguauuucuuccacccauga	aagaccaggggucagaaag	aagaccaggggucagaaaguaaaaguccugcccuguauuucuuccacccauga
ama-miR-nov382	0.6	57 +/- 3%	3	3	0	0	yes	mmu-miR-182-5p	uuuggcaaagaacagaaggaca	gcuuucugugacuuugcuuauggc	uuuggcaaagaacagaaggacagcagccauuuuacgcaagcuuucugugacuuugcuuauggc
ama-miR-nov560	0.6	57 +/- 3%	10	10	0	0	no	mmu-miR-744-5p	cgcggggcgggggggagu	ucaagggcucccugcgugguuug	ucaagggcucccugcgugguuuguguggggggggacuggcacccgacagcguugcccccacagagugucgcggggcgggggggagu
ama-miR-nov111	0.6	57 +/- 3%	3	3	0	0	yes	bta-miR-2329-3p	gcugugauuagaccaggggugg	auuuucuaggagguccagccu	auuuucuaggagguccagccuagcacagaucaucauuagccugugaugccuguccugcugugauuagaccaggggugg
ama-miR-nov307	0.6	57 +/- 3%	3	3	0	0	yes	ccr-miR-457a	ggcagcacccggagaucgccgac	uggcgggggagcugcgga	ggcagcacccggagaucgccgacgcccgcuuccaggagaugagcgcgcuggcgggggagcugcgga
ama-miR-nov260	0.6	57 +/- 3%	3	3	0	0	yes	mmu-miR-466n-5p	gugugugcgguugcgugg	guguggcuguaguguguga	gugugugcgguugcguggcugugcuguaugagguuguguggcugugcugugugcuguuguguggcuguaguguguga
ama-miR-nov13	0.6	57 +/- 3%	2	2	0	0	yes	bma-miR-5880a	ccaucggugggguuggcgaacuccc	gugccaucgcccagcucuaccgacucca	ccaucggugggguuggcgaacucccugggaacgguggugccaucgcccagcucuaccgacucca
ama-miR-nov515	0.6	57 +/- 3%	5	5	0	0	yes	oan-miR-1399	ugaauagacgcugcagug	uugaauguauguucuga	uugaauguauguucugaagcaguuagugguguacuaaggacggaaaugcuucaugaauagacgcugcagug
ama-miR-nov316	0.5	57 +/- 3%	498	498	0	0	no	mmu-miR-466a-5p	gaugugugaggucagaccuguc	caggugacuaacaggcucuaaucau	caggugacuaacaggcucuaaucaugguuuugaugugugaggucagaccuguc
ama-miR-nov55	0.5	57 +/- 3%	16	16	0	0	no	oan-miR-1386	cuccuggcuggcucgccu	gcagugguuuacaaggagga	gcagugguuuacaaggaggacucuccuggcuggcucgccu
ama-miR-nov402	0.5	57 +/- 3%	2	2	0	0	yes	hsa-miR-3676-3p	ucguguuuucuaaaaugucguu	uaacauuuuagaaaauacaacgaca	uaacauuuuagaaaauacaacgacauguuguugugaaaugucguguuuucuaaaaugucguu
ama-miR-nov337	0.5	57 +/- 3%	13	13	0	0	no	oan-miR-1338-5p	cagggagcugggagaacguuc	gcaggauuuccccucuuccuaca	cagggagcugggagaacguucuggaaggcgggggccacaggcgcugggaucauagagcaggauuuccccucuuccuaca
ama-miR-nov594	0.5	57 +/- 3%	2	2	0	0	yes	gga-miR-1557	accgucggacgcccucccu	ggagggcggucagucu	ggagggcggucagucuugccccuccccccccgcgagaccgucggacgcccucccu
ama-miR-nov112	0.5	57 +/- 3%	2	2	0	0	yes	dme-miR-92b-5p	uggccguguggacuaacagggcacu	agccacgguaaggccaaaggggccagg	agccacgguaaggccaaaggggccagggguccugacaggggguccggcuggccguguggacuaacagggcacu
ama-miR-nov472	0.5	57 +/- 3%	23	23	0	0	no	mmu-miR-5113	gcagaggauuguggauau	cugcacaagcgcuucagcag	gcagaggauuguggauauacuguaugccacagacgugaguacagcgcuccugcacaagcgcuucagcag
ama-miR-nov530	0.5	57 +/- 3%	69	68	0	1	no	rno-miR-349	uagcccuguauggagucuggcagc	gcuguugguuuugaacagaggca	uagcccuguauggagucuggcagcuugcaguagcuguugguuuugaacagaggca
ama-miR-nov167	0.5	57 +/- 3%	21	21	0	0	no	cin-miR-4121-3p	cuguuggaggacuucauuacaaaa	uugaaaugaaaacccacagagcagua	uugaaaugaaaacccacagagcaguagaucucagggagcuggguuggacagcccugagguauaaucucacuguuggaggacuucauuacaaaa
ama-miR-nov550	0.5	57 +/- 3%	2	2	0	0	yes	api-miR-3053	gcacgguucgcagggcgcag	acgccgugcggaugcgugcgc	gcacgguucgcagggcgcaguggacgacgccgugcggaugcgugcgc
ama-miR-nov79	0.5	57 +/- 3%	2	2	0	0	yes	hsa-miR-670	cucccugacuggacccgcugagc	cagguggguccccacagggcagcu	cagguggguccccacagggcagcuagugggacuguaugcucccugacuggacccgcugagc
ama-miR-nov27	0.4	57 +/- 3%	4	4	0	0	yes	dsi-miR-2580	ugugucugugauuggcugugc	gcagccacuuaauuacauucaaacu	ugugucugugauuggcugugcuggguggccgguaugugucugugauugacagacaaccaugcgcagccacuuaauuacauucaaacu
ama-miR-nov606	0.4	57 +/- 3%	4	4	0	0	yes	ebv-miR-BART19-5p	gcauuccccaccucucuccuc	ucaguggggggggggugugc	ucaguggggggggggugugcugcaugaacgcagugaacagcauuccccaccucucuccuc
ama-miR-nov240	0.4	57 +/- 3%	31	31	0	0	no	hsa-miR-4732-3p	ccccugaccuuuccucuguag	gaagugcgacgggcaggaggcc	ccccugaccuuuccucuguagaugaagugcgacgggcaggaggcc
ama-miR-nov470	0.4	57 +/- 3%	3	3	0	0	yes	gga-miR-6647-5p	agcucuggaccacaccugccauu	ugggaggugaauuccagagauug	ugggaggugaauuccagagauugaaauacugaagcguuuuuaucaagcucuggaccacaccugccauu
ama-miR-nov153	0.4	57 +/- 3%	2	2	0	0	yes	bmo-miR-3336	ccugugguauaugaugaucuaucug	gguguucuaugguguaccuguggua	ccugugguauaugaugaucuaucugugguguucucuggaguaccugugguguucuaugguguaccuguggua
ama-miR-nov592	0.4	57 +/- 3%	3	3	0	0	yes	hsa-miR-4680-5p	ggaacucugugcauggcugu	agccagcacaggaacucagu	ggaacucugugcauggcuguguauuugagccagcacaggaacucagu
ama-miR-nov11	0.4	57 +/- 3%	2	2	0	0	yes	pma-miR-4594	uaacguugcugagcuguugcag	gagaagcugcaguaacauugcu	gagaagcugcaguaacauugcugaacuguuguaguaacguugcugagcuguugcag
ama-miR-nov379	0.4	57 +/- 3%	3	3	0	0	yes	oan-miR-449b-3p	uagccaccaggucauaacggac	acguuaugaccagggagcuaau	acguuaugaccagggagcuaauuaaauaauauuagccaccaggucauaacggac
ama-miR-nov432	0.4	57 +/- 3%	2	2	0	0	yes	cin-miR-4175-3p	gguguagcugggugagccu	guguagcugggugagccug	guguagcugggugagccuguggcugcucagguguagcugggugagccu
ama-miR-nov480	0.3	57 +/- 3%	2	2	0	0	yes	mmu-miR-670-3p	guuccucacaaacaggcucca	gcagccagucuggaaggaaaug	guuccucacaaacaggcuccaugugcauagauugggguucugacuucauggcagccagucuggaaggaaaug
ama-miR-nov77	0.3	57 +/- 3%	2	2	0	0	yes	cgr-miR-1271	cugccugcauaccucuguacugc	aauucagagguugcagguuugauugug	aauucagagguugcagguuugauugugcggugaggcgcugccugcauaccucuguacugc
ama-miR-nov326	0.3	57 +/- 3%	2	2	0	0	yes	ptc-miR6426a	cuggagaccuguggggaau	uccccucaggaauuucaguc	cuggagaccuguggggaaugacccguggucaguaaugccaucucagggguccccucaggaauuucaguc
ama-miR-nov581	0.3	57 +/- 3%	3	2	0	1	yes	-	aauggucgcacuccggagc	caccggugcgaccaaugaaaaug	caccggugcgaccaaugaaaauguuuagucgcacuugcauccaaaauggucgcacuccggagc
ama-miR-nov584	0.3	57 +/- 3%	496	496	0	0	no	bta-miR-2898	ggguggagcgcgcggcgg	guggcgaugcugauccgcg	ggguggagcgcgcggcgguucaccguggcgaugcugauccgcg
ama-miR-nov596	0.3	57 +/- 3%	2	2	0	0	yes	cre-miR1171	cggaguggggaggagcgccuggg	uaugccgcgccccccacccccc	cggaguggggaggagcgccugggcgcugccuaugccgcgccccccacccccc
ama-miR-nov188	0.3	57 +/- 3%	8	8	0	0	yes	-	cccgcccaucgaccccgccuacuc	gggggcggggccggugguggggc	gggggcggggccggugguggggccauucacaggaacgcugccccgcccaucgaccccgccuacuc
ama-miR-nov465	0.3	57 +/- 3%	2	2	0	0	yes	api-miR-3015b	gcggacaugucuguaacugugcg	cauaucagaggugucuacag	cauaucagaggugucuacagccgucugugucuauagcugugggcaugucaguaacugcggacaugucuguaacugugcg
ama-miR-nov471	0.3	57 +/- 3%	34	34	0	0	no	hsa-miR-1243	cacuggauugcuuggauacaaa	ugggugccuuuggccucaguggu	cacuggauugcuuggauacaaauugagugguuugggugccuuuggccucaguggu
ama-miR-nov588	0.3	57 +/- 3%	729	729	0	0	no	hsa-miR-4722-3p	gccugccacgcgggaggcccgggu	ccggccaaugcaggcaguguuu	gccugccacgcgggaggcccggguuugauucccggccaaugcaggcaguguuu
ama-miR-nov378	0.3	57 +/- 3%	2	2	0	0	yes	oan-miR-1415	ccugcuucuaaagggguuaguua	auugggcucuugcaugcaguauuggg	ccugcuucuaaagggguuaguuaugggggaauugggcucuugcaugcaguauuggg
ama-miR-nov179	0.3	57 +/- 3%	9	9	0	0	yes	-	ucacucagaccaacuccuugcac	gcaggagucggucugucaguguca	gcaggagucggucugucagugucagucucccuuuucacucagaccaacuccuugcac
ama-miR-nov454	0.3	57 +/- 3%	3	3	0	0	yes	dme-miR-975-3p	gcagaugucgguacuggc	uagaggcgcagaaugcgg	gcagaugucgguacuggcuggaguuagaggcgcagaaugcgg
ama-miR-nov300	0.3	57 +/- 3%	16	15	0	1	yes	-	uagccuaaucaucauuacuguc	ugaugaugacuaggcuauuauu	ugaugaugacuaggcuauuauuacccaucauuaggcaauagccuaaucaucauuacuguc
ama-miR-nov113	0.3	57 +/- 3%	2	2	0	0	yes	gga-miR-1774	ucccugcugauggcugagcgggccc	gccugcaggagauccagcagagaga	ucccugcugauggcugagcgggcccagcuccagagagaccuccagcgcugccugcaggagauccagcagagaga
ama-miR-nov538	0.3	57 +/- 3%	2	2	0	0	yes	hsa-miR-3177-5p	gguguacaggcugugggaug	cccuacagccugugggaugu	cccuacagccugugggaugugguguucagguguacaggcugugggaug
ama-miR-nov2	0.3	57 +/- 3%	1115	1115	0	0	no	hma-miR-2022	guugcuaggugguugcua	gcauaaugcagggcaauug	guugcuaggugguugcuaggaacucauaacacccaaucagaggggugaguugagcugcuguuugcauaaugcagggcaauug
ama-miR-nov603	0.3	57 +/- 3%	2	2	0	0	yes	cre-miR1171	cggaguggggaggagcgccuggg	uaugccgcgccccccacccccc	cggaguggggaggagcgccugggcgcugccuaugccgcgccccccacccccc
ama-miR-nov33	0.2	57 +/- 3%	9	9	0	0	yes	-	ccugucacucugagcuggcccag	gagcuggcucaguacacacaggua	gagcuggcucaguacacacagguacgagacuucaccugucacucugagcuggcccag
ama-miR-nov290	0.2	57 +/- 3%	2	2	0	0	yes	mtr-miR5554a-5p	ugugcaucgccaucggaggagcagc	ugcugcucuucaugaucaccgu	ugugcaucgccaucggaggagcagcacucauggugcugcugcucuucaugaucaccgu
ama-miR-nov339	0.2	57 +/- 3%	3	3	0	0	yes	bra-miR5718	ucagaaccuagugaauccu	gcuuuuacgggguacuggcu	ucagaaccuagugaauccuggccaugagaggcacuggcuuuuacgggguacuggcu
ama-miR-nov447	0.2	57 +/- 3%	2	2	0	0	yes	dme-miR-10-5p	gcccuguacuguggagaggaacaca	ugcucucuccaccaguaggcga	gcccuguacuguggagaggaacacaccuuuaagcaccaacaagccaggugugcucucuccaccaguaggcga
ama-miR-nov20	0.2	57 +/- 3%	3309	3309	0	0	no	oan-miR-1386	cuccuggcuggcucgcca	guugccgcgucagcaggu	guugccgcgucagcagguguuagccuccuggcuggcucgcca
ama-miR-nov348	0.2	57 +/- 3%	2	2	0	0	yes	ppt-miR902j-3p	agaaggaugaagaacugaaga	uucaguucuucauacuccuucaua	uucaguucuucauacuccuucauacaguucauacagaagaaggaugaagaacugaaga
ama-miR-nov185	0.2	57 +/- 3%	46	46	0	0	no	mmu-miR-34a-3p	caucagcacugugagaacuga	acaucuagcagugcuguugau	caucagcacugugagaacugaaccagggcagcccgucacaucuagcagugcuguugau
ama-miR-nov183	0.2	57 +/- 3%	40	40	0	0	yes	-	cagucucuaggugcugaua	ucuuuacuuagagcauacaugag	cagucucuaggugcugauauuuacuucuuuacuuagagcauacaugag
ama-miR-nov142	0.2	57 +/- 3%	9	9	0	0	yes	-	uuuccucccucccuuugcucu	agagugggggggagguagca	uuuccucccucccuuugcucuguuucaccuuuccagagagagagagugggggggagguagca
ama-miR-nov329	0.2	57 +/- 3%	2	2	0	0	yes	cel-miR-232-3p	caaaugcaugcggaugac	cacugcaugccugggc	caaaugcaugcggaugacuggagacucagguccagucacagucacugcaugccugggc
ama-miR-nov435	0.2	57 +/- 3%	2	2	0	0	yes	cel-miR-355	auuguuuuuaagggcuguaau	cacaguccauaaaaaccauca	cacaguccauaaaaaccaucacagaugcaguuggucuaauuguuuuuaagggcuguaau
ama-miR-nov261	0.2	57 +/- 3%	2	2	0	0	yes	mmu-miR-144-5p	ggauaucaugcaggcuucccu	ggaggcaggcugacugcuccag	ggauaucaugcaggcuucccugacugcacuggggaggcaggcugacugcuccag
ama-miR-nov534	0.2	57 +/- 3%	4	3	0	1	yes	bfl-miR-29b-5p	gcugguucugguuguacauccu	uguacaaucagagaccaacgc	uguacaaucagagaccaacgcaugaggcgcugguucugguuguacauccu
ama-miR-nov549	0.2	57 +/- 3%	132	132	0	0	yes	-	gguagcguggccgagugg	acuuucaaccaugcuaccga	acuuucaaccaugcuaccgaugugguagcguggccgagugg
ama-miR-nov386	0.2	57 +/- 3%	2	2	0	0	yes	osa-miR2921	uagaacuuaaugacgguagcca	ucuaccgucauuaagccacaga	ucuaccgucauuaagccacagagcucgcuggcuagcuuuagaacuuaaugacgguagcca
ama-miR-nov536	0.2	57 +/- 3%	262	262	0	0	no	oan-miR-1361-5p	ggugguugcuauggaguucuagg	ugguguucuaggcaguugcgcu	ugguguucuaggcaguugcgcugggugguugcuauggaguucuagg
ama-miR-nov196	0.2	57 +/- 3%	9	9	0	0	no	cin-miR-4098-5p	uucgcucugcucugucccucagg	ugugggugcagggcagcagugcaug	ugugggugcagggcagcagugcaugcugggacagcuucgcucugcucugucccucagg
ama-miR-nov149	0.2	57 +/- 3%	4	4	0	0	yes	gma-miR1536	cagcagagauggugauugg	aaucacagaguacguugcuaau	aaucacagaguacguugcuaauaaggaaaagaacagcagagauggugauugg
ama-miR-nov12	0.2	57 +/- 3%	32	32	0	0	no	hsa-miR-5582-5p	caggcacagacaggcagacagg	agucugaggacucuggucucug	caggcacagacaggcagacagggcuccagucugaggacucuggucucug
ama-miR-nov349	0.2	57 +/- 3%	2	2	0	0	yes	ppt-miR902j-3p	agaaggaugaagaacugaaga	uucaguucuucauacuccuucaua	uucaguucuucauacuccuucauacaguucauacagaagaaggaugaagaacugaaga
ama-miR-nov359	0.1	57 +/- 3%	2	2	0	0	yes	oan-miR-1419d-5p	ccagugcugucugccccug	ggggcccagugcugucu	ggggcccagugcugucugccccugggauccagagcugucugucccugcggcccagugcugucugccccug
ama-miR-nov384	0.1	57 +/- 3%	2	2	0	0	yes	mmu-miR-3475	ccuggaggaaggaacagccc	gugaacuacuuccuggacagagg	gugaacuacuuccuggacagaggucacuccgacaucaccguguuugugcccuccuggaggaaggaacagccc
ama-miR-nov563	0.1	57 +/- 3%	3	3	0	0	yes	hsa-miR-30c-2-3p	uugggagaggacgggcgggcc	cuacucccacccccauccuuugu	cuacucccacccccauccuuuguuaauuugggagaggacgggcgggcc
ama-miR-nov81	0.1	57 +/- 3%	3044	3043	1	0	no	hsa-miR-4310	gcagcauuguacagggcuauc	aaguccuguuuggucagagcuagcaa	gcagcauuguacagggcuaucaaagcgcauagaagagcagcaacuggaaguccuguuuggucagagcuagcaa
ama-miR-nov76	0.1	57 +/- 3%	2	2	0	0	yes	cgr-miR-1271	cugccugcauaccucuguacugc	agcugauaguggugaaaggcaguu	cugccugcauaccucuguacugcaauaacaguuaaugugcuccauuaagcagcugauaguggugaaaggcaguu
ama-miR-nov575	0	57 +/- 3%	3	3	0	0	yes	mmu-miR-142-3p	uguaguguggucuguagugug	cagugugggcuguaguguggu	uguaguguggucuguagugugggcaguguuggcuguaggcuuaaugcagugugggcuguaguguggu
ama-miR-nov541	0	57 +/- 3%	27	27	0	0	yes	-	uuccaguaacguugcgagaac	ugcuccgacgugcuggccgug	ugcuccgacgugcuggccguguuucaacaucaacagaacauuccaguaacguugcgagaac
ama-miR-nov371	0	57 +/- 3%	3	3	0	0	yes	osa-miR5494	auauaggacacuucaagguggu	caucuuaugugccauauauuc	auauaggacacuucaaggugguuaugguucuaucaccaucuuaugugccauauauuc
ama-miR-nov5	0	57 +/- 3%	1	1	0	0	yes	cin-miR-4094-5p	cugcucuggugcuuagggcugu	agugcugaugcucugggcugug	agugcugaugcucugggcugugacuguguugcuguucugagcugugacuguguugcugcucuggugcuuagggcugu
ama-miR-nov304	0	57 +/- 3%	26	26	0	0	no	dme-miR-986-5p	ucucgaauggcccgcauucug	gaaugagucucuuugugauc	gaaugagucucuuugugauccuguucaucucgaauggcccgcauucug
ama-miR-nov492	0	57 +/- 3%	2	2	0	0	yes	bra-miR5715	ucgugauaucaaggugguccgcccc	uguggagcucuuugauggagagacagc	ucgugauaucaaggugguccgccccauguaugguguggagcucuuugauggagagacagc
ama-miR-nov189	0	57 +/- 3%	8	8	0	0	no	osa-miR1318-3p	aaggugucggccuggaucagcucga	agguugagguggcgggcguugggc	aaggugucggccuggaucagcucgauggaguucuccaucagguugagguggcgggcguugggc
ama-miR-nov116	0	57 +/- 3%	11920	11920	0	0	no	mmu-miR-152-3p	ucagugcauuacagaacuuugu	agaguuugaugcuccggcu	ucagugcauuacagaacuuuguuuugagaguuugaugcuccggcu
ama-miR-nov152	0	57 +/- 3%	5	5	0	0	yes	mdm-miR7124a	uaccaauauacaguuuggacagc	uguuuccaaaaaugugugguacu	uaccaauauacaguuuggacagcguaaguaguuguuguuuccaaaaaugugugguacu
ama-miR-nov264	0	57 +/- 3%	26	26	0	0	no	osa-miR1846d-5p	ucccaccgcugccaccgaca	ucggccuugcagcggcacggaua	ucggccuugcagcggcacggauauuaaacaaaaggcgugcggcaaaaccaggucccaccgcugccaccgaca
ama-miR-nov363	0	57 +/- 3%	2	2	0	0	yes	oan-miR-1421r-3p	ugcauuacaggugugacuaagc	ucaguugcacgguaguguuac	ugcauuacaggugugacuaagcaucacuccugugaguacuaugcucaguugcacgguaguguuac
ama-miR-nov607	0	57 +/- 3%	2	2	0	0	yes	mmu-miR-1197-3p	uaggacacagucuccugcugau	ugugcagguuacugcuguu	uaggacacagucuccugcugauggcuggaugccuggcuguugugcagguuacugcuguu
ama-miR-nov613	0	57 +/- 3%	2	2	0	0	yes	isc-miR-5315	cacacaaccugccgugcgguucug	caaccugccgugcgguucuguu	caaccugccgugcgguucuguucagccuguacugaacacacaaccugccgugcgguucug
ama-miR-nov219	0	57 +/- 3%	2	2	0	0	yes	mmu-miR-1199-3p	ugcggccggucucccacgcu	cgugggcgccugccgggucauu	cgugggcgccugccgggucauuggcugacaccgaugcggccggucucccacgcu
ama-miR-nov117	0	57 +/- 3%	2	2	0	0	yes	hsa-miR-514a-5p	cacucuggacucuguccuuau	aaggacaaaaaucagacaaca	aaggacaaaaaucagacaacacacacacucuggacucuguccuuau
ama-miR-nov15	0	57 +/- 3%	19	19	0	0	no	rmi-miR-5317b	ccuuguccuggaguagcuc	gcguccgggggucaagaggga	ccuuguccuggaguagcucuggaaugcguccgggggucaagaggga
ama-miR-nov35	0	57 +/- 3%	2	2	0	0	yes	hco-miR-5887	cuaccugagcuccauaugcaccugc	agcuguccauggagcaaggacugg	agcuguccauggagcaaggacuggaagucagcgucgcccgcaacgucguaaccaacuaccugagcuccauaugcaccugc
ama-miR-nov34	0	57 +/- 3%	2	2	0	0	yes	mdo-miR-1542	uauugaucgacaacauca	auguugucaauaac	uauugaucgacaacaucaugggcgagucggaugcccaugauguugucaauaac
ama-miR-nov387	0	57 +/- 3%	1	1	0	0	yes	rno-miR-344a-5p	ucaggcuccuuucucuucugugc	ccggaagagauuggggcugggaga	ccggaagagauuggggcugggagaccaucucaggcuccuuucucuucugugc
